# Supplementary material for: Differential Glucose-Regulation of MicroRNAs in Pancreatic Islets of Non-Obese Type 2 Diabetes Model Goto-Kakizaki Rat
Source: PLoS One. 2011 Apr 7;6(4):e18613. doi: 10.1371/journal.pone.0018613 (PMC3072418; doi:10.1371/journal.pone.0018613)
Supplement: Table S1 — List of 1342 rat genes which are intersection of glucose-responsive genes (Bensellam et al 2009) and collective miRNA targets in this study. (XLS) [file pone.0018613.s003.xls]

## Sheet: Sheet1
Supplementary Table S1. Esguerra et al.
List of 1342 rat genes which are intersection of glucose-responsive genes (Bensellam et al 2009) and collective miRNA targets in this study.
Rat Entrez Gene	Gene symbol	Gene name
24161	Acp1	acid phosphatase 1, soluble
24170	Add1	adducin 1 (alpha)
24185	Akt1	v-akt murine thymoma viral oncogene homolog 1
24188	Aldh1a1	aldehyde dehydrogenase 1 family, member A1
24211	Atp1a1	ATPase, Na+/K+ transporting, alpha 1 polypeptide
24215	Atp2b2	ATPase, Ca++ transporting, plasma membrane 2
24239	Cacna1c	calcium channel, voltage-dependent, L type, alpha 1C subunit
24242	Calm1	calmodulin 1
24246	Camk2d	calcium/calmodulin-dependent protein kinase II delta
24329	Egfr	epidermal growth factor receptor
24330	Egr1	early growth response 1
24385	Gck	glucokinase
24398	Gls	glutaminase
24413	Nr3c1	nuclear receptor subfamily 3, group C, member 1
24434	Gusb	glucuronidase, beta
24437	H1f0	H1 histone family, member 0
24465	Hprt1	hypoxanthine phosphoribosyltransferase 1
24476	Iapp	islet amyloid polypeptide
24479	Idh1	isocitrate dehydrogenase 1 (NADP+), soluble
24508	Irf1	interferon regulatory factor 1
24511	Itgb1	integrin beta 1 (fibronectin receptor beta)
24514	Jak2	Janus kinase 2
24552	Me1	malic enzyme 1, NADP(+)-dependent, cytosolic
24615	S100a4	S100 calcium-binding protein A4
24626	Pde4b	Phosphodiesterase 4B, cAMP specific
24640	Pfkfb2	6-phosphofructo-2-kinase/fructose-2,6-biphosphatase 2
24644	Pgk1	phosphoglycerate kinase 1
24651	Pklr	pyruvate kinase, liver and RBC
24654	Plcb1	phospholipase C, beta 1 (phosphoinositide-specific)
24669	Ppp1cc	protein phosphatase 1, catalytic subunit, gamma isoform
24674	Ppp3ca	protein phosphatase 3 (formerly 2B), catalytic subunit, alpha isoform
24684	Prlr	prolactin receptor
24689	Prps2	phosphoribosyl pyrophosphate synthetase 2
24706	Rarb	retinoic acid receptor, beta
24708	Rb1	retinoblastoma 1
24716	Ret	ret proto-oncogene
24788	Sord	sorbitol dehydrogenase
24790	Sp1	Sp1 transcription factor
24812	Tap2	transporter 2, ATP-binding cassette, sub-family B (MDR/TAP)
24827	Tgfa	transforming growth factor alpha
24873	Vdr	vitamin D (1,25- dihydroxyvitamin D3) receptor
24874	Vhl	von Hippel-Lindau tumor suppressor
24877	Vsnl1	visinin-like 1
24886	Tbxas1	thromboxane A synthase 1, platelet
24919	Yy1	YY1 transcription factor
24943	Plp1	proteolipid protein 1
24967	Psmb9	proteasome (prosome, macropain) subunit, beta type 9 (large multifunctional peptidase 2)
25012	Snap25	synaptosomal-associated protein 25
25022	Fgfr2	fibroblast growth factor receptor 2
25027	Slc16a1	solute carrier family 16, member 1 (monocarboxylic acid transporter 1)
25031	Plcb4	phospholipase C, beta 4
25035	Cyb5r3	cytochrome b5 reductase 3
25054	Ntrk2	neurotrophic tyrosine kinase, receptor, type 2
25096	Pld1	phospholipase D1
25121	Pcsk2	proprotein convertase subtilisin/kexin type 2
25125	Stat3	signal transducer and activator of transcription 3
25126	Stat5b	signal transducer and activator of transcription 5B
25132	Myo5b	myosin Vb
25152	Map1a	microtubule-associated protein 1A
25164	Cdkn2b	cyclin-dependent kinase inhibitor 2B (p15, inhibits CDK4)
25197	St6gal1	ST6 beta-galactosamide alpha-2,6-sialyltranferase 1
25204	Pcsk1	proprotein convertase subtilisin/kexin type 1
25235	Ghr	growth hormone receptor
25243	Arnt2	aryl hydrocarbon receptor nuclear translocator 2
25244	Bckdha	branched chain ketoacid dehydrogenase E1, alpha polypeptide
25246	Bsg	basigin
25265	P2ry1	purinergic receptor P2Y, G-protein coupled 1
25266	Pdgfa	platelet-derived growth factor alpha polypeptide
25301	Cebpg	CCAAT/enhancer binding protein (C/EBP), gamma
25302	Chrna7	Cholinergic receptor, nicotinic, alpha 7
25309	Cycs	cytochrome c, somatic
25313	Egf	epidermal growth factor
25315	Ephx1	epoxide hydrolase 1, microsomal
25319	Fth1	ferritin, heavy polypeptide 1
25336	Nfyb	nuclear transcription factor-Y beta
25341	Tnfrsf11b	tumor necrosis factor receptor superfamily, member 11b
25351	Slc2a2	solute carrier family 2 (facilitated glucose transporter), member 2
25352	Sod3	superoxide dismutase 3, extracellular
25359	Tmpo	thymopoietin
25389	Atf3	activating transcription factor 3
25403	Cast	calpastatin
25405	Ccng1	cyclin G1
25407	Cd59	CD59 molecule, complement regulatory protein
25413	Cpt2	carnitine palmitoyltransferase 2
25433	Hbegf	heparin-binding EGF-like growth factor
25435	Eef2k	eukaryotic elongation factor-2 kinase
25464	Icam1	intercellular adhesion molecule 1
25469	Kcna4	potassium voltage-gated channel, shaker-related subfamily, member 4
25482	Mras	muscle RAS oncogene homolog
25496	Notch1	Notch homolog 1, translocation-associated (Drosophila)
25498	Npm1	nucleophosmin (nucleolar phosphoprotein B23, numatrin)
25508	Pam	peptidylglycine alpha-amidating monooxygenase
25558	Stxbp1	syntaxin binding protein 1
25566	Tmod1	tropomodulin 1
25574	Ubtf	upstream binding transcription factor, RNA polymerase I
25576	Ywhah	tyrosine 3-monooxygenase/tryptophan 5-monooxygenase activation protein, eta polypeptide
25587	Id2	inhibitor of DNA binding 2
25600	Utrn	utrophin
25613	Ptprz1	protein tyrosine phosphatase, receptor-type, Z polypeptide 1
25618	Acadsb	acyl-Coenzyme A dehydrogenase, short/branched chain
25620	Crem	cAMP responsive element modulator
25630	Pkm2	pyruvate kinase, muscle
25638	Pde4a	Phosphodiesterase 4A, cAMP-specific (phosphodiesterase E2 dunce homolog, Drosophila)
25648	Slc7a1	solute carrier family 7 (cationic amino acid transporter, y+ system), member 1
25650	Atp1b1	ATPase, Na+/K+ transporting, beta 1 polypeptide
25661	Fn1	fibronectin 1
25672	Nr3c2	nuclear receptor subfamily 3, group C, member 2
25673	Anxa5	annexin A5
25675	Hmgcr	3-hydroxy-3-methylglutaryl-Coenzyme A reductase
25685	Igfbp1	insulin-like growth factor binding protein 1
25692	Plat	plasminogen activator, tissue
25700	Ide	insulin degrading enzyme
25701	Mxi1	MAX interactor 1
25716	Syt1	synaptotagmin I
25718	Igf1r	insulin-like growth factor 1 receptor
25720	Tcf12	transcription factor 12
25725	Prkar1a	protein kinase, cAMP dependent regulatory, type I, alpha
26955	Mllt4	myeloid/lymphoid or mixed-lineage leukemia (trithorax homolog, Drosophila); translocated to, 4
26956	Ak3	Adenylate kinase 3
29140	Snn	stannin
29153	Capn1	calpain 1
29154	Capn2	calpain 2
29221	Arg1	arginase, liver
29230	Sqle	squalene epoxidase
29278	Lasp1	LIM and SH3 protein 1
29308	Arl4a	ADP-ribosylation factor-like 4A
29317	Csrp2	cysteine and glycine-rich protein 2
29326	Gpx2	glutathione peroxidase 2
29360	Sepp1	selenoprotein P, plasma, 1
29362	Tef	thyrotrophic embryonic factor
29364	Cd47	Cd47 molecule
29365	Mpdz	multiple PDZ domain protein
29373	Bmp2	bone morphogenetic protein 2
29392	Bace1	beta-site APP cleaving enzyme 1
29411	Ppt1	palmitoyl-protein thioesterase 1
29414	Akt3	v-akt murine thymoma viral oncogene homolog 3 (protein kinase B, gamma)
29425	Psmb5	proteasome (prosome, macropain) subunit, beta type 5
29443	Ahcy	S-adenosylhomocysteine hydrolase
29457	Map6	microtubule-associated protein 6
29459	Rbbp9	retinoblastoma binding protein 9
29463	Ptp4a1	protein tyrosine phosphatase 4a1
29468	Pdia3	protein disulfide isomerase family A, member 3
29480	Rgs4	regulator of G-protein signaling 4
29483	Slc1a3	solute carrier family 1 (glial high affinity glutamate transporter), member 3
29485	Slc7a3	solute carrier family 7 (cationic amino acid transporter, y+ system), member 3
29492	Notch2	Notch homolog 2 (Drosophila)
29502	Slc20a2	solute carrier family 20 (phosphate transporter), member 2
29525	Pitpna	phosphatidylinositol transfer protein, alpha
29533	Pxmp2	peroxisomal membrane protein 2
29554	Pdha1	pyruvate dehydrogenase (lipoamide) alpha 1
29560	Hif1a	hypoxia-inducible factor 1, alpha subunit (basic helix-loop-helix transcription factor)
29562	Prps1	phosphoribosyl pyrophosphate synthetase 1
29578	Hnrnpa1	heterogeneous nuclear ribonucleoprotein A1
29591	Tgfbr1	transforming growth factor, beta receptor 1
29592	Bcat1	branched chain aminotransferase 1, cytosolic
29611	Dbt	dihydrolipoamide branched chain transacylase E2
29619	Btg2	B-cell translocation gene 2, anti-proliferative
29622	Ralgds	ral guanine nucleotide dissociation stimulator
29627	Gria2	glutamate receptor, ionotropic, AMPA 2
29657	Arntl	aryl hydrocarbon receptor nuclear translocator-like
29672	Psma5	proteasome (prosome, macropain) subunit, alpha type 5
29693	Atp2a2	ATPase, Ca++ transporting, cardiac muscle, slow twitch 2
29726	Slc22a5	solute carrier family 22 (organic cation/carnitine transporter), member 5
29734	Hspa13	heat shock protein 70kDa family, member 13
29740	Dci	dodecenoyl-Coenzyme A delta isomerase (3,2 trans-enoyl-Coenzyme A isomerase)
50554	Smad4	SMAD family member 4
50577	Galr1	galanin receptor 1
50658	Mapk9	mitogen-activated protein kinase 9
50663	Calm2	calmodulin 2
53372	Nup54	nucleoporin 54
54241	Cltc	clathrin, heavy chain (Hc)
54279	Cntn3	contactin 3 (plasmacytoma associated)
54308	Slk	STE20-like kinase (yeast)
54355	Rassf5	Ras association (RalGDS/AF-6) domain family member 5
54400	Bet1l	blocked early in transport 1 homolog (S. cerevisiae) like
54702	Egln3	EGL nine homolog 3 (C. elegans)
56010	Ywhag	tyrosine 3-monooxygenase/tryptophan 5-monooxygenase activation protein, gamma polypeptide
56011	Ywhab	tyrosine 3-monooxygenase/tryptophan 5-monooxygenase activation protein, beta polypeptide
56064	Nptn	neuroplastin
56768	Pclo	piccolo (presynaptic cytomatrix protein)
56783	Eif5	eukaryotic translation initiation factor 5
56816	Park2	Parkinson disease (autosomal recessive, juvenile) 2, parkin
58817	Sec23a	Sec23 homolog A (S. cerevisiae)
58821	Zranb2	zinc finger, RAN-binding domain containing 2
58838	Sh2b3	SH2B adaptor protein 3
58842	Preb	prolactin regulatory element binding
58948	Dlg3	discs, large homolog 3 (Drosophila)
58952	Pgcp	plasma glutamate carboxypeptidase
58961	Azin1	antizyme inhibitor 1
58967	Sfmbt1	Scm-like with four mbt domains 1
58977	Ppp1r1a	protein phosphatase 1, regulatory (inhibitor) subunit 1A
59075	Grk5	G protein-coupled receptor kinase 5
59324	Kcnk1	potassium channel, subfamily K, member 1
59328	Smad5	SMAD family member 5
59329	Snf1lk	SNF1-like kinase
60347	Cep78	centrosomal protein 78kDa
60355	Nsf	N-ethylmaleimide-sensitive factor
60443	Epn2	epsin 2
60465	Cttn	cortactin
60564	Syt9	synaptotagmin IX
60664	Pik3r3	phosphoinositide-3-kinase, regulatory subunit 3 (gamma)
60666	Gpd1	glycerol-3-phosphate dehydrogenase 1 (soluble)
63839	Fhl2	four and a half LIM domains 2
63840	Per2	period homolog 2 (Drosophila)
63885	Pde10a	phosphodiesterase 10A
63995	Dusp10	dual specificity phosphatase 10
63997	Slc29a1	solute carrier family 29 (nucleoside transporters), member 1
64026	Casp7	caspase 7
64030	Kit	v-kit Hardy-Zuckerman 4 feline sarcoma viral oncogene homolog
64053	Dlg2	discs, large homolog 2 (Drosophila)
64088	Snx16	sorting nexin 16
64152	Chp	calcium binding protein p22
64155	Scn7a	sodium channel, voltage-gated, type VII, alpha
64189	Pafah1b2	platelet-activating factor acetylhydrolase, isoform 1b, subunit 2
64192	Qdpr	quinoid dihydropteridine reductase
64194	Insig1	insulin induced gene 1
64204	Plec1	plectin 1
64313	Oat	ornithine aminotransferase (gyrate atrophy)
64351	Ykt6	YKT6 v-SNARE homolog (S. cerevisiae)
64363	Araf	v-raf murine sarcoma 3611 viral oncogene homolog
64364	Pllp	plasma membrane proteolipid (plasmolipin)
64366	Calu	calumenin
64369	Ppap2a	phosphatidic acid phosphatase type 2A
64440	Syt4	synaptotagmin IV
64457	Ndrg4	N-myc downstream regulated gene 4
64474	Hdlbp	High density lipoprotein binding protein (vigilin)
64475	P4ha1	procollagen-proline, 2-oxoglutarate 4-dioxygenase (proline 4-hydroxylase), alpha polypeptide I
64513	Pawr	PRKC, apoptosis, WT1, regulator
64526	Ech1	enoyl coenzyme A hydratase 1, peroxisomal
64534	Pim3	pim-3 oncogene
64550	Top1	topoisomerase (DNA) I
64626	Rem2	RAS (RAD and GEM) like GTP binding 2
64630	Snap23	synaptosomal-associated protein 23
64678	Tfrc	transferrin receptor
64823	Csnk1g3	casein kinase 1, gamma 3
64826	Foxq1	Forkhead box Q1
64865	Pcdh8	Protocadherin 8
65023	Kcnip1	Kv channel-interacting protein 1
65045	Ppp1r10	protein phosphatase 1, regulatory subunit 10
65151	Hrsp12	heat-responsive protein 12
65158	Rab2a	RAB2A, member RAS oncogene family
65161	Litaf	lipopolysaccharide-induced TNF factor
65165	Tmed2	transmembrane emp24 domain trafficking protein 2
65171	Scamp5	secretory carrier membrane protein 5
65190	Rsad2	radical S-adenosyl methionine domain containing 2
65984	Aacs	acetoacetyl-CoA synthetase
66013	Arhgef9	Cdc42 guanine nucleotide exchange factor (GEF) 9
78947	Gcs1	glucosidase 1
78968	Srebf1	sterol regulatory element binding transcription factor 1
78969	Trib1	tribbles homolog 1 (Drosophila)
79120	Arf4	ADP-ribosylation factor 4
79125	Anxa6	annexin A6
79127	Dck	deoxycytidine kinase
79131	Fabp3	fatty acid binding protein 3, muscle and heart
79218	Gng5	guanine nucleotide binding protein (G protein), gamma 5
79223	Gk	glycerol kinase
79242	Hpgd	hydroxyprostaglandin dehydrogenase 15 (NAD)
79426	Zfp36	zinc finger protein 36
79433	Myh10	myosin, heavy chain 10, non-muscle
79463	Timm22	translocase of inner mitochondrial membrane 22 homolog (yeast)
79559	Alcam	activated leukocyte cell adhesion molecule
80843	Sec61a1	Sec61 alpha 1 subunit (S. cerevisiae)
80881	Serp1	stress-associated endoplasmic reticulum protein 1
80977	Syt13	synaptotagmin XIII
81531	Pfn2	profilin 2
81613	Ceacam1	carcinoembryonic antigen-related cell adhesion molecule 1 (biliary glycoprotein)
81640	Amd1	adenosylmethionine decarboxylase 1
81649	Mapk14	mitogen activated protein kinase 14
81661	Gmfb	glia maturation factor, beta
81674	Gtf2f2	general transcription factor IIF, polypeptide 2
81681	Lss	lanosterol synthase (2,3-oxidosqualene-lanosterol cyclase)
81738	Nup98	nucleoporin 98kDa
81740	Pcm1	pericentriolar material 1
81757	Rala	v-ral simian leukemia viral oncogene homolog A (ras related)
81762	Rock1	Rho-associated coiled-coil containing protein kinase 1
81772	Rps9	ribosomal protein S9
81785	Ssrp1	structure specific recognition protein 1
81801	Stc1	stanniocalcin 1
81802	Stx3	syntaxin 3
81813	Klf10	Kruppel-like factor 10
81830	Rab11a	RAB11a, member RAS oncogene family
81917	Hip1r	huntingtin interacting protein 1 related
81921	Sh3gl3	SH3-domain GRB2-like 3
83502	Cdh1	cadherin 1
83512	Fads2	fatty acid desaturase 2
83514	Tsc22d3	TSC22 domain family, member 3
83526	Atrn	attractin
83527	Dbnl	drebrin-like
83534	Tpp1	tripeptidyl peptidase I
83572	Pafah1b1	platelet-activating factor acetylhydrolase, isoform 1b, subunit 1
83576	Sort1	sortilin 1
83583	Rabac1	Rab acceptor 1 (prenylated)
83611	Apba3	amyloid beta (A4) precursor protein-binding, family A, member 3
83616	Trim3	tripartite motif-containing 3
83619	Nfe2l2	nuclear factor, erythroid derived 2, like 2
83620	Cit	Citron (rho-interacting, serine/threonine kinase 21)
83627	Galnt5	UDP-N-acetyl-alpha-D-galactosamine:polypeptide N-acetylgalactosaminyltransferase 5 (GalNAc-T5)
83731	Kcnma1	potassium large conductance calcium-activated channel, subfamily M, alpha member 1
83792	Scd	stearoyl-CoA desaturase (delta-9-desaturase)
83806	Psmd1	proteasome (prosome, macropain) 26S subunit, non-ATPase, 1
83825	Dclk1	doublecortin-like kinase 1
83833	Smarcd2	SWI/SNF related, matrix associated, actin dependent regulator of chromatin, subfamily d, member 2
83837	Bambi	BMP and activin membrane-bound inhibitor, homolog (Xenopus laevis)
84006	Prkci	protein kinase C, iota
84013	Hsd17b12	hydroxysteroid (17-beta) dehydrogenase 12
84360	Clcn3	chloride channel 3
84384	Fxc1	fractured callus expressed transcript 1
84391	Kif2a	kinesin family member 2A
84392	Kif3a	kinesin family member 3a
84394	Dcx	doublecortin
84409	Robo2	Roundabout, axon guidance receptor, homolog 2 (Drosophila)
84410	Klf5	Kruppel-like factor 5
84426	Wnt4	wingless-type MMTV integration site family, member 4
84473	Ddx20	DEAD (Asp-Glu-Ala-Asp) box polypeptide 20
84480	Bnip3	BCL2/adenovirus E1B 19 kDa-interacting protein 3
84551	Slc7a8	solute carrier family 7 (cationic amino acid transporter, y+ system), member 8
84575	Fads1	fatty acid desaturase 1
84580	Hdac5	histone deacetylase 5
84584	Ncoa3	Nuclear receptor coactivator 3
84586	Fgl2	fibrinogen-like 2
84598	Jak1	Janus kinase 1
84599	Tmed10	transmembrane emp24-like trafficking protein 10 (yeast)
85252	Xpo1	exportin 1, CRM1 homolog (yeast)
85264	Abcg1	ATP-binding cassette, sub-family G (WHITE), member 1
85384	Sos2	son of sevenless homolog 2 (Drosophila)
85428	Rhoq	ras homolog gene family, member Q
85430	Herpud1	homocysteine-inducible, endoplasmic reticulum stress-inducible, ubiquitin-like domain member 1
85497	Klf15	Kruppel-like factor 15
89784	Idi1	isopentenyl-diphosphate delta isomerase 1
89809	Rfc1	replication factor C (activator 1) 1
89830	Ptch1	patched homolog 1 (Drosophila)
93667	Olfm1	olfactomedin 1
94170	Atp6v0e1	ATPase, H+ transporting, lysosomal 9kDa, V0 subunit e1
94189	Gosr1	golgi SNAP receptor complex member 1
94196	Rnf138	ring finger protein 138
94267	Nudt4	nudix (nucleoside diphosphate linked moiety X)-type motif 4
94269	Fez2	fasciculation and elongation protein zeta 2 (zygin II)
113894	Sqstm1	sequestosome 1
113936	Cpb2	carboxypeptidase B2 (plasma)
113961	Gorasp2	golgi reassembly stacking protein 2
113965	Hadh	hydroxyacyl-Coenzyme A dehydrogenase
114028	Ctnnd2	catenin (cadherin-associated protein), delta 2 (neural plakophilin-related arm-repeat protein)
114089	Sec16a	SEC16 homolog A (S. cerevisiae)
114095	Stxbp3	syntaxin binding protein 3
114100	Sc5dl	sterol-C5-desaturase (ERG3 delta-5-desaturase homolog, S. cerevisiae)-like
114245	Hcn3	hyperpolarization-activated cyclic nucleotide-gated potassium channel 3
114485	Dmtf1	cyclin D binding myb-like transcription factor 1
114489	Dag1	dystroglycan 1 (dystrophin-associated glycoprotein 1)
114490	Cited2	Cbp/p300-interacting transactivator, with Glu/Asp-rich carboxy-terminal domain, 2
114506	Ankh	ankylosis, progressive homolog (mouse)
114514	Clasp2	cytoplasmic linker associated protein 2
114519	Nfil3	nuclear factor, interleukin 3 regulated
114558	Becn1	beclin 1, autophagy related
114590	Ubqln1	ubiquilin 1
114839	Ccnc	cyclin C
114845	Klf3	Kruppel-like factor 3 (basic)
114851	Cdkn1a	cyclin-dependent kinase inhibitor 1A (p21, Cip1)
115769	Tjp2	tight junction protein 2
116478	Kidins220	Kinase D-interacting substrate 220
116481	Crnkl1	crooked neck pre-mRNA splicing factor-like 1 (Drosophila)
116551	Pdk1	pyruvate dehydrogenase kinase, isozyme 1
116590	Mapk1	mitogen activated protein kinase 1
116593	Upb1	ureidopropionase, beta
116600	Cacnb2	calcium channel, voltage-dependent, beta 2 subunit
116635	Scg3	secretogranin III
116651	E2f5	E2F transcription factor 5
116657	Cplx2	complexin 2
116663	Dusp6	dual specificity phosphatase 6
116666	Lman1	lectin, mannose-binding, 1
116675	Frag1	FGF receptor activating protein 1
116679	Cgrrf1	cell growth regulator with ring finger domain 1
116690	Nfasc	neurofascin
116697	Pabpn1	poly(A) binding protein, nuclear 1
116720	Pik3c2g	phosphoinositide-3-kinase, class 2, gamma polypeptide
116723	Pip4k2a	phosphatidylinositol-5-phosphate 4-kinase, type II, alpha
116725	Ube2n	ubiquitin-conjugating enzyme E2N
116967	Magt1	magnesium transporter 1
117044	Rraga	Ras-related GTP binding A
117050	Arl5a	ADP-ribosylation factor-like 5A
117060	Ubr5	ubiquitin protein ligase E3 component n-recognin 5
117063	Ptpn2	protein tyrosine phosphatase, non-receptor type 2
117087	Stim2	stromal interaction molecule 2
117101	Kcnc3	potassium voltage gated channel, Shaw-related subfamily, member 3
117106	Scarb2	scavenger receptor class B, member 2
117186	Sh3bp5	SH3-domain binding protein 5 (BTK-associated)
117241	Pop5	processing of precursor 5, ribonuclease P/MRP subunit (S. cerevisiae)
117258	Cntn1	contactin 1
117280	Hnrnpu	heterogeneous nuclear ribonucleoprotein U
117514	Txnip	thioredoxin interacting protein
117515	Sept2	septin 2
117542	Baiap2	BAI1-associated protein 2
117544	Ppat	phosphoribosyl pyrophosphate amidotransferase
117560	Klf9	Kruppel-like factor 9
140594	Sytl4	synaptotagmin-like 4
140639	Nploc4	nuclear protein localization 4 homolog (S. cerevisiae)
140655	Rps16	ribosomal protein S16
140665	Rab3d	RAB3D, member RAS oncogene family
140666	Rcan2	regulator of calcineurin 2
140667	Ap3m2	adaptor-related protein complex 3, mu 2 subunit
140670	Ap2b1	adaptor-related protein complex 2, beta 1 subunit
140720	Baalc	brain and acute leukemia, cytoplasmic
140734	Dynll2	dynein light chain LC8-type 2
140808	Manea	mannosidase, endo-alpha
140922	Txnl1	thioredoxin-like 1
140923	Bnip3l	BCL2/adenovirus E1B interacting protein 3-like
140940	Arf3	ADP-ribosylation factor 3
140945	Rtn3	reticulon 3
155423	Anxa7	annexin A7
170465	Acaa2	acetyl-Coenzyme A acyltransferase 2
170566	Slc16a10	solute carrier family 16 (monocarboxylic acid transporters), member 10
170577	Mark3	MAP/microtubule affinity-regulating kinase 3
170818	Icmt	isoprenylcysteine carboxyl methyltransferase
170895	Cetn3	centrin 3
170899	Kcnk2	potassium channel, subfamily K, member 2
170919	Agpat4	1-acylglycerol-3-phosphate O-acyltransferase 4 (lysophosphatidic acid acyltransferase, delta)
170924	Abcc4	ATP-binding cassette, sub-family C (CFTR/MRP), member 4
170943	Slc25a10	solute carrier family 25 (mitochondrial carrier; dicarboxylate transporter), member 10
171061	Mrpl17	mitochondrial ribosomal protein L17
171086	Trak2	trafficking protein, kinesin binding 2
171093	Shank2	SH3 and multiple ankyrin repeat domains 2
171096	Cst6	cystatin E/M
171109	Dusp5	dual specificity phosphatase 5
171126	Ap3m1	adaptor-related protein complex 3, mu 1 subunit
171135	Slc31a1	solute carrier family 31 (copper transporters), member 1
171347	Mat2a	methionine adenosyltransferase II, alpha
171400	Elovl5	ELOVL family member 5, elongation of long chain fatty acids (yeast)
171402	Elovl6	ELOVL family member 6, elongation of long chain fatty acids (yeast)
171413	Spata6	spermatogenesis associated 6
171433	Efha1	EF-hand domain family, member A1
171442	Svop	SV2 related protein
171494	Ap1g1	Adaptor-related protein complex 1, gamma 1 subunit
171519	Calcb	calcitonin-related polypeptide, beta
171564	Pbld	phenazine biosynthesis-like protein domain containing
192178	Tnrc6b	trinucleotide repeat containing 6B
192208	Slc38a5	solute carrier family 38, member 5
192210	Dnajc21	DnaJ (Hsp40) homolog, subfamily C, member 21
192226	Cand2	cullin-associated and neddylation-dissociated 2 (putative)
192234	Eif2b5	eukaryotic translation initiation factor 2B, subunit 5 epsilon
192269	Sub1	SUB1 homolog (S. cerevisiae)
192270	Ppap2b	phosphatidic acid phosphatase type 2B
192277	Stip1	stress-induced phosphoprotein 1
192280	Ppp1r3b	protein phosphatase 1, regulatory (inhibitor) subunit 3B
192348	Fnbp1	formin binding protein 1
192359	Zc3h14	zinc finger CCCH type containing 14
207122	Pkn2	protein kinase N2
245921	Acvr1c	activin A receptor, type IC
245956	Scn3b	sodium channel, voltage-gated, type III, beta
246047	Calcoco1	calcium binding and coiled coil domain 1
246232	Uxs1	UDP-glucuronate decarboxylase 1
246273	Trib3	tribbles homolog 3 (Drosophila)
246280	Slc15a4	solute carrier family 15, member 4
246282	Zfp91	zinc finger protein 91
246294	Optn	optineurin
246302	Pcyox1	prenylcysteine oxidase 1
246311	Pdp2	Pyruvate dehydrogenase phosphatase isoenzyme 2
246769	Hint3	histidine triad nucleotide binding protein 3
252889	Tmed7	transmembrane emp24 protein transport domain containing 7
252891	Sra1	steroid receptor RNA activator 1
252962	Phtf1	putative homeodomain transcription factor 1
257647	Slc35a4	solute carrier family 35, member A4
266680	St18	suppression of tumorigenicity 18
266687	Slc35e4	solute carrier family 35, member E4
266713	Mnat1	menage a trois homolog 1, cyclin H assembly factor (Xenopus laevis)
266733	Slc12a8	solute carrier family 12 (potassium/chloride transporters), member 8
266766	Rcan1	regulator of calcineurin 1
266777	Nptx1	neuronal pentraxin 1
266780	Rimbp2	RIM binding protein 2
282581	Fzd6	frizzled homolog 6 (Drosophila)
282845	Rnf34	ring finger protein 34
286895	Fam5b	family with sequence similarity 5, member B
286897	Dpy30	dpy-30 homolog (C. elegans)
286898	Npc2	Niemann-Pick disease, type C2
286899	Hsbp1	heat shock factor binding protein 1
286906	Pdia6	protein disulfide isomerase family A, member 6
286930	Dlgap4	discs, large homolog-associated protein 4 (Drosophila)
286973	Elavl2	ELAV (embryonic lethal, abnormal vision, Drosophila)-like 2 (Hu antigen B)
286988	Pnrc1	proline-rich nuclear receptor coactivator 1
287094	Znf213	zinc finger protein 213
287125	Nubp2	nucleotide binding protein 2
287148	Rpusd1	RNA pseudouridylate synthase domain containing 1
287155	Stub1	STIP1 homology and U-Box containing protein 1
287191	Rars	arginyl-tRNA synthetase
287212	Rnf145	ring finger protein 145
287275	Sec24a	SEC24 family, member A (S. cerevisiae)
287280	Skp1	S-phase kinase-associated protein 1
287299	Mfap3	microfibrillar-associated protein 3
287379	Shmt1	serine hydroxymethyltransferase 1 (soluble)
287453	Rnasek	ribonuclease, RNase K
287466	Wscd1	WSC domain containing 1
287521	Mnt	max binding protein
287524	Rpa1	Replication protein A1
287532	Slc43a2	solute carrier family 43, member 2
287556	Rhbdl3	rhomboid, veinlet-like 3 (Drosophila)
287598	Fam33a	family with sequence similarity 33, member A
287608	Supt4h1	suppressor of Ty 4 homolog 1 (S. cerevisiae)
287633	Lrrc59	leucine rich repeat containing 59
287643	Spop	speckle-type POZ protein
287707	Nkiras2	NFKB inhibitor interacting Ras-like 2
287722	Tmem106a	transmembrane protein 106A
287766	Ccdc45	coiled-coil domain containing 45
287772	Psmd12	proteasome (prosome, macropain) 26S subunit, non-ATPase, 12
287828	Hn1	hematological and neurological expressed 1
287954	Dgcr8	DiGeorge syndrome critical region gene 8
288031	Fam43a	family with sequence similarity 43, member A
288057	Mylk	myosin light chain kinase
288092	Tmem39a	transmembrane protein 39a
288108	Nat13	N-acetyltransferase 13
288165	Pcnp	PEST proteolytic signal containing nuclear protein
288167	Senp7	SUMO1/sentrin specific protease 7
288240	Hlcs	holocarboxylase synthetase (biotin-(proprionyl-Coenzyme A-carboxylase (ATP-hydrolysing)) ligase)
288353	Cggbp1	CGG triplet repeat binding protein 1
288371	Mcoln1	mucolipin 1
288455	Pomp	proteasome maturation protein
288475	Nptx2	neuronal pentraxin 2
288583	Plod3	procollagen-lysine, 2-oxoglutarate 5-dioxygenase 3
288663	Atxn2	ataxin 2
288671	Anapc5	anaphase-promoting complex subunit 5
288692	Wsb2	WD repeat and SOCS box-containing 2
288719	Tpst2	tyrosylprotein sulfotransferase 2
288783	Ormdl2	ORM1-like 2 (S. cerevisiae)
288993	Slc35f5	solute carrier family 35, member F5
289026	Sox13	SRY (sex determining region Y)-box 13
289143	Mrps14	mitochondrial ribosomal protein S14
289185	Creg1	cellular repressor of E1A-stimulated genes 1
289196	Tmco1	transmembrane and coiled-coil domains 1
289276	Adss	adenylosuccinate synthase
289287	Gpr137b	G protein-coupled receptor 137B
289324	Cnih4	cornichon homolog 4 (Drosophila)
289388	G0s2	G0/G1switch 2
289437	Glmn	glomulin, FKBP associated protein
289504	Sdad1	SDA1 domain containing 1
289522	Cox18	COX18 cytochrome c oxidase assembly homolog (S. cerevisiae)
289560	Igfbp7	insulin-like growth factor binding protein 7
289608	Gnpda2	glucosamine-6-phosphate deaminase 2
289623	Ube2k	ubiquitin-conjugating enzyme E2K (UBC1 homolog, yeast)
289657	Tbc1d19	TBC1 domain family, member 19
289809	Pno1	partner of NOB1 homolog (S. cerevisiae)
289810	C1d	nuclear DNA binding protein
289950	Pdhb	pyruvate dehydrogenase (lipoamide) beta
289990	Psmc6	proteasome (prosome, macropain) 26S subunit, ATPase, 6
289992	Fermt2	fermitin family homolog 2 (Drosophila)
290234	Dhrs1	dehydrogenase/reductase (SDR family) member 1
290277	Cryl1	crystallin, lambda 1
290280	Xpo4	exportin 4
290291	Cab39l	calcium binding protein 39-like
290549	Selk	selenoprotein K
290553	Mustn1	musculoskeletal, embryonic nuclear protein 1
290596	Ghitm	growth hormone inducible transmembrane protein
290775	Vps37a	vacuolar protein sorting 37 homolog A (S. cerevisiae)
290834	Adam9	ADAM metallopeptidase domain 9 (meltrin gamma)
290985	Isca1	iron-sulfur cluster assembly 1 homolog (S. cerevisiae)
290986	Agtpbp1	ATP/GTP binding protein 1
291044	Nedd9	neural precursor cell expressed, developmentally down-regulated 9
291129	Nrsn1	neurensin 1
291309	Usp6nl	USP6 N-terminal like
291314	Sephs1	Selenophosphate synthetase 1
291352	Gpr158	G protein-coupled receptor 158
291437	Lipg	lipase, endothelial
291444	Prrc1	proline-rich coiled-coil 1
291530	Ccdc68	coiled-coil domain containing 68
291660	Ndufa2	NADH dehydrogenase (ubiquinone) 1 alpha subcomplex, 2
291671	Hspa9	heat shock protein 9
291677	Dnajc18	DnaJ (Hsp40) homolog, subfamily C, member 18
291699	Stard4	StAR-related lipid transfer (START) domain containing 4
291733	Slc39a6	solute carrier family 39 (metal ion transporter), member 6
291760	Dsc2	desmocollin 2
291772	Kctd1	potassium channel tetramerisation domain containing 1
291793	Abhd3	abhydrolase domain containing 3
291922	Lonp2	lon peptidase 2, peroxisomal
291939	Mmaa	methylmalonic aciduria (cobalamin deficiency) cblA type
291942	Slc10a7	solute carrier family 10 (sodium/bile acid cotransporter family), member 7
291999	Wwp2	WW domain containing E3 ubiquitin protein ligase 2
292090	Galnt2	UDP-N-acetyl-alpha-D-galactosamine:polypeptide N-acetylgalactosaminyltransferase 2 (GalNAc-T2)
292155	Hs2st1	heparan sulfate 2-O-sulfotransferase 1
292584	Fiz1	FLT3-interacting zinc finger 1
292597	Ttyh1	tweety homolog 1 (Drosophila)
292686	Fbxo46	F-box protein 46
292724	Ccdc97	coiled-coil domain containing 97
292756	Pak4	p21 protein (Cdc42/Rac)-activated kinase 4
292771	Sipa1l3	signal-induced proliferation-associated 1 like 3
292994	Tjp1	tight junction protein 1
293017	Bclaf1	BCL2-associated transcription factor 1
293056	Cpeb1	cytoplasmic polyadenylation element binding protein 1
293060	Btbd1	BTB (POZ) domain containing 1
293114	Tmem126b	transmembrane protein 126B
293173	Far1	fatty acyl CoA reductase 1
293344	Arfip2	ADP-ribosylation factor interacting protein 2
293415	Tmem9b	TMEM9 domain family, member B
293454	Ubfd1	ubiquitin family domain containing 1
293508	Prkacb	protein kinase, cAMP dependent, catalytic, beta
293673	Eif1ad	eukaryotic translation initiation factor 1A domain containing
293691	Snx15	sorting nexin 15
293694	Map4k2	mitogen activated protein kinase kinase kinase kinase 2
293702	Fkbp2	FK506 binding protein 2
293738	Ccdc86	coiled-coil domain containing 86
293939	Erlin1	ER lipid raft associated 1
293967	Smc5	structural maintenance of chromosomes 5
294007	Pprc1	peroxisome proliferator-activated receptor gamma, coactivator-related 1
294103	Papss2	3'-phosphoadenosine 5'-phosphosulfate synthase 2
294119	Moxd1	monooxygenase, DBH-like 1
294235	Ier3	immediate early response 3
294335	Susd2	sushi domain containing 2
294400	Nus1	nuclear undecaprenyl pyrophosphate synthase 1 homolog (S. cerevisiae)
294408	Asf1a	ASF1 anti-silencing function 1 homolog A (S. cerevisiae)
294422	Smpdl3a	sphingomyelin phosphodiesterase, acid-like 3A
294513	Dnajb12	DnaJ (Hsp40) homolog, subfamily B, member 12
294673	Hexb	hexosaminidase B
294674	Enc1	Ectodermal-neural cortex 1
294753	Mocs2	molybdenum cofactor synthesis 2
294754	Pelo	pelota homolog (Drosophila)
294800	Rad1	RAD1 homolog (S. pombe)
294925	Fndc3b	fibronectin type III domain containing 3B
294948	Armc1	armadillo repeat containing 1
294988	Ankrd50	ankyrin repeat domain 50
295053	Spg20	spastic paraplegia 20, spartin (Troyer syndrome) homolog (human)
295161	Fhdc1	FH2 domain containing 1
295245	Rag1ap1	recombination activating gene 1 activating protein 1
295347	Rap1a	RAP1A, member of RAS oncogene family
295457	Cisd2	CDGSH iron sulfur domain 2
295500	Metap1	methionyl aminopeptidase 1
295654	Ttc21b	tetratricopeptide repeat domain 21B
295674	Plekha3	pleckstrin homology domain-containing, family A (phosphoinositide binding specific) member 3
295678	Sestd1	SEC14 and spectrin domains 1
295690	Dnajc10	DnaJ (Hsp40) homolog, subfamily C, member 10
295922	Mtch2	mitochondrial carrier homolog 2 (C. elegans)
296076	Srp14	signal recognition particle 14
296102	Ell3	Elongation factor RNA polymerase II-like 3
296119	Dtwd1	DTW domain containing 1
296126	Ascc3l1	activating signal cointegrator 1 complex subunit 3-like 1
296136	Nphp1	nephronophthisis 1 (juvenile) homolog (human)
296271	Srxn1	sulfiredoxin 1 homolog (S. cerevisiae)
296279	Tm9sf4	Transmembrane 9 superfamily protein member 4
296285	Commd7	COMM domain containing 7
296474	Pric285	peroxisomal proliferator-activated receptor A interacting complex 285
296480	Tpd52l2	tumor protein D52-like 2
296603	Vav2	vav 2 guanine nucleotide exchange factor
296731	Nub1	Negative regulator of ubiquitin-like proteins 1
296762	Phtf2	putative homeodomain transcription factor 2
296787	Sema3c	sema domain, immunoglobulin domain (Ig), short basic domain, secreted, (semaphorin) 3C
296851	Pon2	paraoxonase 2
296911	ST7	suppression of tumorigenicity 7
296913	Lsm8	LSM8 homolog, U6 small nuclear RNA associated (S. cerevisiae)
296969	Slc35b4	solute carrier family 35, member B4
296988	Mkrn1	makorin ring finger protein 1
297029	Gstk1	glutathione S-transferase kappa 1
297336	Usp39	ubiquitin specific peptidase 39
297357	Ctnna2	catenin (cadherin associated protein), alpha 2
297392	Tex261	testis expressed 261
297428	Copg	Coatomer protein complex, subunit gamma
297436	Chchd6	coiled-coil-helix-coiled-coil-helix domain containing 6
297455	Lsm3	LSM3 homolog, U6 small nuclear RNA associated (S. cerevisiae)
297483	Shq1	SHQ1 homolog (S. cerevisiae)
297504	Edem1	ER degradation enhancer, mannosidase alpha-like 1
297522	Sec13	SEC13 homolog (S. cerevisiae)
297525	Mkrn2	makorin, ring finger protein, 2
297727	Mrps35	mitochondrial ribosomal protein S35
297768	Lactb2	lactamase, beta 2
297822	Tp53inp1	tumor protein p53 inducible nuclear protein 1
297865	Dsel	dermatan sulfate epimerase-like
297902	Gem	GTP binding protein (gene overexpressed in skeletal muscle)
297930	Wwp1	WW domain containing E3 ubiquitin protein ligase 1
297961	Ube2j1	ubiquitin-conjugating enzyme E2, J1
297968	Akirin2	akirin 2
298066	Txndc4	thioredoxin domain containing 4 (endoplasmic reticulum)
298068	Sec61b	Sec61 beta subunit
298075	Ncbp1	nuclear cap binding protein subunit 1, 80kDa
298081	Rg9mtd3	RNA (guanine-9-) methyltransferase domain containing 3
298091	Slc31a2	solute carrier family 31 (copper transporters), member 2
298096	Wdr31	WD repeat domain 31
298098	Pole3	polymerase (DNA directed), epsilon 3 (p17 subunit)
298199	Adfp	adipose differentiation related protein
298282	Oma1	OMA1 homolog, zinc metallopeptidase (S. cerevisiae)
298296	Pcsk9	proprotein convertase subtilisin/kexin type 9
298298	Dhcr24	24-dehydrocholesterol reductase
298410	Cmpk1	cytidine monophosphate (UMP-CMP) kinase 1, cytosolic
298451	Atp6v0b	ATPase, H+ transporting, lysosomal 21kDa, V0 subunit b
298504	Mfsd2	major facilitator superfamily domain containing 2
298508	Ppie	peptidylprolyl isomerase E (cyclophilin E)
298514	Rragc	Ras-related GTP binding C
298544	Sh3bgrl3	SH3 domain binding glutamic acid-rich protein-like 3
298586	Mrto4	mRNA turnover 4 homolog (S. cerevisiae)
298594	Rcc2	regulator of chromosome condensation 2
298648	Tardbp	TAR DNA binding protein
298652	Ube4b	ubiquitination factor E4B
298688	Cpsf3l	cleavage and polyadenylation specific factor 3-like
298786	Slc30a6	solute carrier family 30 (zinc transporter), member 6
298792	Ypel5	yippee-like 5 (Drosophila)
298801	Clip4	CAP-GLY domain containing linker protein family, member 4
298875	Laptm4a	lysosomal protein transmembrane 4 alpha
298943	Bcap29	B-cell receptor-associated protein 29
299008	Nubpl	nucleotide binding protein-like
299121	Actr10	Actin-related protein 10 homolog (S. cerevisiae)
299138	Six4	SIX homeobox 4
299154	Churc1	churchill domain containing 1
299156	Rab15	RAB15, member RAS oncogene family
299159	Atp6v1d	ATPase, H+ transporting, lysosomal V1 subunit D
299188	Zfyve1	zinc finger, FYVE domain containing 1
299201	Dlst	dihydrolipoamide S-succinyltransferase (E2 component of 2-oxo-glutarate complex)
299295	Setd3	SET domain containing 3
299510	Zbtb39	zinc finger and BTB domain containing 39
299762	Tmtc2	transmembrane and tetratricopeptide repeat containing 2
299811	Cpsf6	cleavage and polyadenylation specific factor 6
299825	Gns	glucosamine (N-acetyl)-6-sulfatase
299828	Xrcc6bp1	XRCC6 binding protein 1
299850	Dctn2	dynactin 2
299971	Atp6v1c1	ATPase, H+ transporting, lysosomal V1 subunit C1
299982	Ankrd46	ankyrin repeat domain 46
300053	KIFC2	kinesin family member C2
300078	Dnal4	dynein, axonemal, light chain 4
300142	Trabd	TraB domain containing
300328	Aasdhppt	aminoadipate-semialdehyde dehydrogenase-phosphopantetheinyl transferase
300438	Ldlr	low density lipoprotein receptor
300472	Vps26b	vacuolar protein sorting 26 homolog B (S. pombe)
300668	Dpagt1	dolichyl-phosphate (UDP-N-acetylglucosamine) N-acetylglucosaminephosphotransferase 1 (GlcNAc-1-P transferase)
300719	Cib2	calcium and integrin binding family member 2
300748	Stoml1	stomatin-like 1
300754	Bbs4	Bardet-Biedl syndrome 4 homolog (human)
300849	Fbxo9	f-box protein 9
300857	Tmem30a	transmembrane protein 30A
300860	Senp6	SUMO/sentrin specific peptidase 6
300870	Fam46a	family with sequence similarity 46, member A
300968	Uba5	ubiquitin-like modifier activating enzyme 5
300983	Abhd14b	abhydrolase domain containing 14b
300988	Tex264	testis expressed 264
300989	Hemk1	HemK methyltransferase family member 1
301035	Lrrfip2	leucine rich repeat (in FLII) interacting protein 2
301082	Cdcp1	CUB domain containing protein 1
301113	Slc25a23	solute carrier family 25 (mitochondrial carrier; phosphate carrier), member 23
301246	Polr1c	polymerase (RNA) I polypeptide C
301249	Mrps18a	mitochondrial ribosomal protein S18A
301337	Plekhb2	pleckstrin homology domain containing, family B (evectins) member 2
301363	Map4k4	mitogen-activated protein kinase kinase kinase kinase 4
301384	Hibch	3-hydroxyisobutyryl-Coenzyme A hydrolase
301430	Orc2l	origin recognition complex, subunit 2-like (yeast)
301440	Fzd7	frizzled homolog 7 (Drosophila)
301549	Wdfy1	WD repeat and FYVE domain containing 1
301574	Cab39	calcium binding protein 39
302032	Amn1	antagonist of mitotic exit network 1 homolog (S. cerevisiae)
302290	Ap3s1	adaptor-related protein complex 3, sigma 1 subunit
302313	Tspan6	tetraspanin 6
302499	C1galt1c1	C1GALT1-specific chaperone 1
302502	Cul4b	Cullin 4B
302553	Suv39h1	suppressor of variegation 3-9 homolog 1 (Drosophila)
302562	Plp2	proteolipid protein 2 (colonic epithelium-enriched)
302642	Sat1	spermidine/spermine N1-acetyl transferase 1
302668	Ace2	Angiotensin I converting enzyme (peptidyl-dipeptidase A) 2
302671	Ap1s2	adaptor-related protein complex 1, sigma 2 subunit
302817	Enox2	ecto-NOX disulfide-thiol exchanger 2
302822	Igsf1	immunoglobulin superfamily, member 1
302980	Fahd1	fumarylacetoacetate hydrolase domain containing 1
302995	Haghl	hydroxyacylglutathione hydrolase-like
303100	Mgat4b	mannosyl (alpha-1,3-)-glycoprotein beta-1,4-N-acetylglucosaminyltransferase, isozyme B
303285	Traf4	Tnf receptor associated factor 4
303298	Garnl4	GTPase activating Rap/RanGAP domain-like 4
303311	Rtn4rl1	reticulon 4 receptor-like 1
303332	Tmem199	transmembrane protein 199
303356	Tmem98	transmembrane protein 98
303403	Med13	mediator complex subunit 13
303547	Ezh1	enhancer of zeste homolog 1 (Drosophila)
303552	Rundc1	RUN domain containing 1
303584	Plekhm1	pleckstrin homology domain containing, family M (with RUN domain) member 1
303592	Tlk2	Tousled-like kinase 2
303689	Ube2o	ubiquitin-conjugating enzyme E2O
303753	Foxk2	forkhead box K2
303792	Klhl22	kelch-like 22 (Drosophila)
303803	Klhl24	kelch-like 24 (Drosophila)
303831	Eif4a2	Eukaryotic translation initiation factor 4A2
303836	Bcl6	B-cell CLL/lymphoma 6
303953	Abhd10	abhydrolase domain containing 10
304017	Tomm70a	translocase of outer mitochondrial membrane 70 homolog A (S. cerevisiae)
304037	Arl13b	ADP-ribosylation factor-like 13B
304092	Son	Son DNA binding protein
304109	Tiam1	T-cell lymphoma invasion and metastasis 1
304150	Usp25	ubiquitin specific peptidase 25
304284	Bri3	brain protein I3
304290	Kdelr2	KDEL (Lys-Asp-Glu-Leu) endoplasmic reticulum protein retention receptor 2
304298	Foxk1	forkhead box K1
304301	Mmd2	monocyte to macrophage differentiation-associated 2
304429	Psph	phosphoserine phosphatase
304469	Rilpl1	Rab interacting lysosomal protein-like 1
304546	Git2	G protein-coupled receptor kinase interacting ArfGAP 2
304547	Tchp	trichoplein, keratin filament binding
304579	Usp30	ubiquitin specific peptidase 30
304656	Ccdc130	coiled-coil domain containing 130
304714	Rrn3	RRN3 RNA polymerase I transcription factor homolog (S. cerevisiae)
304743	Ccdc93	coiled-coil domain containing 93
304786	Elk4	ELK4, member of ETS oncogene family
304791	Ripk5	receptor interacting protein kinase 5
304815	Elf3	E74-like factor 3
304884	Tor3a	torsin family 3, member A
304978	Copa	coatomer protein complex subunit alpha
305104	Col9a1	collagen, type IX, alpha 1
305171	Lin54	lin-54 homolog (C. elegans)
305234	Stbd1	starch binding domain 1
305251	Rassf6	Ras association (RalGDS/AF-6) domain family member 6
305338	Apbb2	amyloid beta (A4) precursor protein-binding, family B, member 2
305343	Pds5a	PDS5, regulator of cohesion maintenance, homolog A (S. cerevisiae)
305391	Med28	mediator complex subunit 28
305451	Tnip2	TNFAIP3 interacting protein 2
305482	Mtmr3	myotubularin related protein 3
305544	Aftph	aftiphilin
305687	Znf503	zinc finger protein 503
305835	Peli2	Pellino 2
305913	Zmym2	zinc finger, MYM-type 2
305918	Ift88	intraflagellar transport 88 homolog (Chlamydomonas)
306071	Lcp1	lymphocyte cytosolic protein 1
306091	Pcdh9	Protocadherin 9
306129	Fbxl3	F-box and leucine-rich repeat protein 3
306141	Spry2	sprouty homolog 2 (Drosophila)
306261	Eaf1	ELL associated factor 1
306417	Sh3rf1	SH3 domain containing ring finger 1
306587	Tcta	T-cell leukemia translocation altered gene
306607	Tmco3	transmembrane and coiled-coil domains 3
306722	Dapk1	death associated protein kinase 1
306817	Dek	DEK oncogene
306844	Phactr1	phosphatase and actin regulator 1
306860	Gcnt2	glucosaminyl (N-acetyl) transferase 2, I-branching enzyme
307039	Rab18	RAB18, member RAS oncogene family
307081	Pitrm1	pitrilysin metallopeptidase 1
307098	Net1	neuroepithelial cell transforming 1
307236	Adnp2	ADNP homeobox 2
307288	Gramd3	GRAM domain containing 3
307492	Hars	histidyl-tRNA synthetase
307524	Wdr33	WD repeat domain 33
307527	Sap130	Sin3A associated protein
307553	Nol4	nucleolar protein 4
307757	Neto2	neuropilin (NRP) and tolloid (TLL)-like 2
307764	Usp38	ubiquitin specific peptidase 38
307766	Smarca5	SWI/SNF related, matrix associated, actin dependent regulator of chromatin, subfamily a, member 5
308009	Fam45a	family with sequence similarity 45, member A
308113	Cnksr3	Cnksr family member 3
308267	Map3k7ip2	mitogen-activated protein kinase kinase kinase 7 interacting protein 2
308393	Pnmal2	PNMA-like 2
308417	Pvrl2	poliovirus receptor-related 2
308571	Lrrc4b	leucine rich repeat containing 4B
308624	Heca	headcase homolog (Drosophila)
308718	Pex7	peroxisomal biogenesis factor 7
308738	Chd2	Chromodomain helicase DNA binding protein 2
308755	Blm	Bloom syndrome homolog (human)
308776	Pde8a	Phosphodiesterase 8A
308777	Ap3b2	adaptor-related protein complex 3, beta 2 subunit
308790	Mex3b	mex3 homolog B (C. elegans)
308807	Prss23	protease, serine, 23
308839	Rsf1	remodeling and spacing factor 1
308843	Tsku	tsukushin
308864	Fchsd2	FCH and double SH3 domains 2
308871	Rnf121	ring finger protein 121
308890	Btbd10	BTB (POZ) domain containing 10
308909	Smpd1	sphingomyelin phosphodiesterase 1, acid lysosomal
308923	Ahi1	Abelson helper integration site 1
308937	Wee1	wee 1 homolog (S. pombe)
308968	Rbbp6	retinoblastoma binding protein 6
309004	Vkorc1	vitamin K epoxide reductase complex, subunit 1
309010	Sec23ip	SEC23 interacting protein
309126	Tnpo1	transportin 1
309161	Ccdc85b	coiled-coil domain containing 85B
309172	Frmd8	FERM domain containing 8
309331	Uhrf2	ubiquitin-like with PHD and ring finger domains 2
309387	Cnnm1	Cyclin M1
309512	Tnks2	tankyrase, TRF1-interacting ankyrin-related ADP-ribose polymerase 2
309586	Trim26	tripartite motif-containing 26
309722	Rhobtb1	Rho-related BTB domain containing 1
309812	Rev3l	REV3-like, catalytic subunit of DNA polymerase zeta (yeast)
309828	Tspyl4	TSPY-like 4
309887	Ascc3	activating signal cointegrator 1 complex subunit 3
309911	Qrsl1	glutaminyl-tRNA synthase (glutamine-hydrolyzing)-like 1
309953	Tmem161b	transmembrane protein 161B
310178	Myo10	myosin X
310207	Sema5a	sema domain, seven thrombospondin repeats (type 1 and type 1-like), transmembrane domain (TM) and short cytoplasmic domain, (semaphorin) 5A
310315	Ccdc39	Coiled-coil domain containing 39
310324	Dcun1d1	DCN1, defective in cullin neddylation 1, domain containing 1 (S. cerevisiae)
310352	Phf17	PHD finger protein 17
310378	Nnt	nicotinamide nucleotide transhydrogenase
310392	Slc7a11	solute carrier family 7 (cationic amino acid transporter, y+ system), member 11
310416	Nhlrc3	NHL repeat containing 3
310467	Tiparp	TCDD-inducible poly(ADP-ribose) polymerase
310506	Ppm1l	protein phosphatase 1 (formerly 2C)-like
310512	Nmd3	NMD3 homolog (S. cerevisiae)
310669	Golph3l	golgi phosphoprotein 3-like
310707	Chd1l	chromodomain helicase DNA binding protein 1-like
310710	Sec22b	SEC22 vesicle trafficking protein homolog B (S. cerevisiae)
310720	Wdr3	WD repeat domain 3
310749	Rsbn1	round spermatid basic protein 1
310801	Slc30a7	solute carrier family 30 (zinc transporter), member 7
310803	Extl2	exostoses (multiple)-like 2
310806	Cdc14a	CDC14 cell division cycle 14 homolog A (S. cerevisiae)
310848	Cyp2u1	cytochrome P450, family 2, subfamily u, polypeptide 1
310855	Gstcd	glutathione S-transferase, C-terminal domain containing
310935	Fpgt	fucose-1-phosphate guanylyltransferase
311024	Kif5c	Kinesin family member 5C
311039	Galnt13	UDP-N-acetyl-alpha-D-galactosamine:polypeptide N-acetylgalactosaminyltransferase 13 (GalNAc-T13)
311129	Osbpl6	oxysterol binding protein-like 6
311146	Ssfa2	sperm specific antigen 2
311151	Dusp19	dual specificity phosphatase 19
311182	Nup160	nucleoporin 160
311254	Pdhx	Pyruvate dehydrogenase complex, component X
311346	Lrrc57	leucine rich repeat containing 57
311359	Hypk	Huntingtin interacting protein K
311415	Zc3h6	zinc finger CCCH type containing 6
311462	Btbd3	BTB (POZ) domain containing 3
311468	Tasp1	taspase, threonine aspartase 1
311483	Rrbp1	ribosome binding protein 1
311532	Sdcbp2	syndecan binding protein (syntenin) 2
311569	Acss2	acyl-CoA synthetase short-chain family member 2
311621	Tomm34	translocase of outer mitochondrial membrane 34
311630	Zswim3	zinc finger, SWIM-type containing 3
311642	Sulf2	sulfatase 2
311730	Gpr155	G protein-coupled receptor 155
311821	Agpat2	1-acylglycerol-3-phosphate O-acyltransferase 2 (lysophosphatidic acid acyltransferase, beta)
311854	Tor1b	torsin family 1, member B
311865	Ptges2	prostaglandin E synthase 2
311876	Pbx3	pre-B-cell leukemia homeobox 3
311911	Rabgap1	RAB GTPase activating protein 1
312030	Sfrs2ip	Splicing factor, arginine/serine-rich 2, interacting protein
312077	Golga3	golgi autoantigen, golgin subfamily a, 3
312086	Pon3	paraoxonase 3
312159	Fam3c	family with sequence similarity 3, member C
312195	Nrf1	nuclear respiratory factor 1
312373	Nt5c3	5'-nucleotidase, cytosolic III
312562	Zfyve20	zinc finger, FYVE domain containing 20
312563	Prickle2	prickle homolog 2 (Drosophila)
312607	Pdzrn3	PDZ domain containing RING finger 3
312694	Necap1	NECAP endocytosis associated 1
312709	Mlf2	myeloid leukemia factor 2
312710	Cops7a	COP9 constitutive photomorphogenic homolog subunit 7A (Arabidopsis)
312754	Ppp2r5a	protein phosphatase 2, regulatory subunit B', alpha isoform
312781	Lrp6	low density lipoprotein receptor-related protein 6
312800	Atf7ip	activating transcription factor 7 interacting protein
312824	Recql	RecQ protein-like (DNA helicase Q1-like)
312826	Cmas	cytidine monophosphate N-acetylneuraminic acid synthetase
312903	Tram1	translocation associated membrane protein 1
313087	Cpne3	copine III
313101	Fbxl4	F-box and leucine-rich repeat protein 4
313138	Orc3l	origin recognition complex, subunit 3-like (yeast)
313166	Nfx1	nuclear transcription factor, X-box binding 1
313210	Abca1	ATP-binding cassette, sub-family A (ABC1), member 1
313231	Alg2	asparagine-linked glycosylation 2, alpha-1,3-mannosyltransferase homolog (S. cerevisiae)
313304	Stag2	stromal antigen 2
313323	Psip1	PC4 and SFRS1 interacting protein 1
313382	Inadl	InaD-like (Drosophila)
313387	Usp1	ubiquitin specific peptidase 1
313413	Sgip1	SH3-domain GRB2-like (endophilin) interacting protein 1
313427	Usp24	ubiquitin specific protease 24
313449	Upf3b	UPF3 regulator of nonsense transcripts homolog B (yeast)
313477	Zfyve9	zinc finger, FYVE domain containing 9
313510	Atpaf1	ATP synthase mitochondrial F1 complex assembly factor 1
313524	Zswim5	zinc finger, SWIM domain containing 5
313554	Foxj3	forkhead box J3
313564	Zmpste24	Zinc metallopeptidase, STE24 homolog (S. cerevisiae)
313678	Prdm2	PR domain containing 2, with ZNF domain
313689	Dhrs3	dehydrogenase/reductase (SDR family) member 3
313717	Clstn1	calsyntenin 1
313729	Errfi1	ERBB receptor feedback inhibitor 1
313771	Gltpd1	glycolipid transfer protein domain containing 1
313861	Eml4	echinoderm microtubule associated protein like 4
313929	Ncoa1	nuclear receptor coactivator 1
313974	Trib2	tribbles homolog 2 (Drosophila)
313977	Lpin1	lipin 1
314004	Cmpk2	cytidine monophosphate (UMP-CMP) kinase 2, mitochondrial
314046	Ankmy2	ankyrin repeat and MYND domain containing 2
314126	Baz1a	bromodomain adjacent to zinc finger domain, 1A
314157	Fbxo33	F-box protein 33
314190	Klhdc1	kelch domain containing 1
314212	Daam1	dishevelled associated activator of morphogenesis 1
314224	Tmem30b	transmembrane protein 30B
314259	Mpp5	membrane protein, palmitoylated 5 (MAGUK p55 subfamily member 5)
314265	Zfyve26	zinc finger, FYVE domain containing 26
314280	Smoc1	SPARC related modular calcium binding 1
314288	Pcnx	pecanex homolog (Drosophila)
314322	Fos	FBJ osteosarcoma oncogene
314352	Sel1l	Sel-1 suppressor of lin-12-like (C. elegans)
314374	Foxn3	forkhead box N3
314384	Rps6ka5	ribosomal protein S6 kinase, polypeptide 5
314417	Papola	poly (A) polymerase alpha
314442	Wars	tryptophanyl-tRNA synthetase
314543	Gulp1	GULP, engulfment adaptor PTB domain containing 1
314555	Tspyl5	TSPY-like 5
314704	Hcfc2	host cell factor C2
314743	Pctk2	PCTAIRE protein kinase 2
314751	Tmcc3	transmembrane and coiled-coil domain family 3
314756	Cradd	CASP2 and RIPK1 domain containing adaptor with death domain
314764	Eea1	early endosome antigen 1
314799	Ccdc59	coiled-coil domain containing 59
314856	Mdm2	Mdm2 p53 binding protein homolog (mouse)
314879	Xpot	Exportin, tRNA (nuclear export receptor for tRNAs)
314988	Zhx2	Zinc fingers and homeoboxes 2
315119	Mfng	MFNG O-fucosylpeptide 3-beta-N-acetylglucosaminyltransferase
315131	Kdelr3	KDEL (Lys-Asp-Glu-Leu) endoplasmic reticulum protein retention receptor 3
315133	Ddx17	DEAD (Asp-Glu-Ala-Asp) box polypeptide 17
315139	Map3k7ip1	mitogen-activated protein kinase kinase kinase 7 interacting protein 1
315210	Brd1	bromodomain containing 1
315265	Twf1	twinfilin, actin-binding protein, homolog 1 (Drosophila)
315305	Atf1	activating transcription factor 1
315394	Kbtbd3	kelch repeat and BTB (POZ) domain containing 3
315434	Ankrd49	ankyrin repeat domain 49
315447	Chordc1	cysteine and histidine-rich domain (CHORD)-containing 1
315496	Dpy19l1	Dpy-19-like 1 (C. elegans)
315509	Jam3	junctional adhesion molecule 3
315548	Srpr	signal recognition particle receptor ('docking protein')
315550	Rpusd4	RNA pseudouridylate synthase domain containing 4
315579	Ubash3b	ubiquitin associated and SH3 domain containing, B
315608	Ube4a	ubiquitination factor E4A
315649	Snf1lk2	SNF1-like kinase 2
315655	Rdx	radixin
315664	Kdelc2	KDEL (Lys-Asp-Glu-Leu) containing 2
315666	Npat	nuclear protein, ataxia-telangiectasia locus
315758	Dpp8	dipeptidylpeptidase 8
315760	Parp16	poly (ADP-ribose) polymerase family, member 16
315840	Myo6	myosin VI
315880	Tbc1d2b	TBC1 domain family, member 2B
315914	Morc4	MORC family CW-type zinc finger 4
315949	Armc8	Armadillo repeat containing 8
315957	Tmem22	transmembrane protein 22
315959	Msl2l1	male-specific lethal 2-like 1 (Drosophila)
316005	Arih2	ariadne homolog 2 (Drosophila)
316013	Setd2	SET domain containing 2
316021	Epm2aip1	EPM2A (laforin) interacting protein 1
316035	Cmtm6	CKLF-like MARVEL transmembrane domain containing 6
316102	Lztfl1	leucine zipper transcription factor-like 1
316333	Actr1b	ARP1 actin-related protein 1 homolog B (yeast)
316348	Pdcl3	phosducin-like 3
316351	Npas2	neuronal PAS domain protein 2
316369	Nck2	NCK adaptor protein 2
316403	Mars2	methionyl-tRNA synthetase 2, mitochondrial
316412	Als2cr4	amyotrophic lateral sclerosis 2 (juvenile) chromosome region, candidate 4
316435	Cyp20a1	cytochrome P450, family 20, subfamily A, polypeptide 1
316457	Pip5k3	phosphatidylinositol-3-phosphate/phosphatidylinositol 5-kinase, type III
316516	Tmbim1	transmembrane BAX inhibitor motif containing 1
316533	Chpf	chondroitin polymerizing factor
316557	Rhbdd1	rhomboid domain containing 1
316561	Sphkap	SPHK1 interactor, AKAP domain containing
316639	Farp2	FERM, RhoGEF and pleckstrin domain protein 2
316687	Gin1	gypsy retrotransposon integrase 1
316775	Ankrd12	Ankyrin repeat domain 12
317260	Zmym3	zinc finger, MYM-type 3
317343	Med14	mediator complex subunit 14
317413	Morf4l2	mortality factor 4 like 2
317599	Atp11c	Atpase, class VI, type 11C
317646	Rpl13a	ribosomal protein L13A
319113	Yrdc	yrdC domain containing (E.coli)
353229	Sgms1	sphingomyelin synthase 1
359725	Cbr4	carbonyl reductase 4
359726	Rnasel	Ribonuclease L (2',5'-oligoisoadenylate synthetase-dependent)
359728	Rab40c	Rab40c, member RAS oncogene family
360463	Mpv17l	Mpv17 transgene, kidney disease mutant-like
360477	N-pac	cytokine-like nuclear factor n-pac
360492	Hn1l	hematological and neurological expressed 1-like
360502	Itfg3	integrin alpha FG-GAP repeat containing 3
360503	Luc7l	LUC7-like (S. cerevisiae)
360519	Rasgef1c	RasGEF domain family, member 1C
360520	Tbc1d9b	TBC1 domain family, member 9B
360521	Rufy1	RUN and FYVE domain containing 1
360526	P4ha2	procollagen-proline, 2-oxoglutarate 4-dioxygenase (proline 4-hydroxylase), alpha polypeptide II
360531	Sap30l	SAP30-like
360551	Bcl6b	B-cell CLL/lymphoma 6, member B (zinc finger protein)
360571	Rab34	RAB34, member RAS oncogene family
360592	Trim37	tripartite motif-containing 37
360596	Msi2	Musashi homolog 2 (Drosophila)
360602	Crop	Cisplatin resistance-associated overexpressed protein
360637	Ccdc43	coiled-coil domain containing 43
360639	Dcakd	dephospho-CoA kinase domain containing
360659	Mif4gd	MIF4G domain containing
360661	Llgl2	lethal giant larvae homolog 2 (Drosophila)
360678	Arhgdia	Rho GDP dissociation inhibitor (GDI) alpha
360698	Tmem50b	transmembrane protein 50B
360709	Tfg	Trk-fused gene
360734	Dnajb11	DnaJ (Hsp40) homolog, subfamily B, member 11
360886	Ahctf1	AT hook containing transcription factor 1
360891	Enah	enabled homolog (Drosophila)
360921	Rufy3	RUN and FYVE domain containing 3
360926	Lnx1	ligand of numb-protein X 1
360928	Dcun1d4	DCN1, defective in cullin neddylation 1, domain containing 4 (S. cerevisiae)
360961	Mxd4	Max dimerization protein 4
360992	Pnpt1	polyribonucleotide nucleotidyltransferase 1
361052	Cdadc1	cytidine and dCMP deaminase domain containing 1
361059	Ccdc25	coiled-coil domain containing 25
361065	Bin3	bridging integrator 3
361071	Sucla2	succinate-CoA ligase, ADP-forming, beta subunit
361137	Tmem192	transmembrane protein 192
361162	Purg	purine-rich element binding protein G
361191	Nsun2	NOL1/NOP2/Sun domain family, member 2
361233	Ssr1	signal sequence receptor, alpha
361261	Ccny	cyclin Y
361272	Dhtkd1	dehydrogenase E1 and transketolase domain containing 1
361285	Mllt10	myeloid/lymphoid or mixed-lineage leukemia (trithorax homolog, Drosophila); translocated to, 10
361305	Wdr36	WD repeat domain 36
361314	Centd3	centaurin, delta 3
361315	Yipf5	Yip1 domain family, member 5
361321	Atg12	ATG12 autophagy related 12 homolog (S. cerevisiae)
361351	Hdhd2	haloacid dehalogenase-like hydrolase domain containing 2
361365	Polr2c	polymerase (RNA) II (DNA directed) polypeptide C, 33kDa
361370	Tom1	target of myb1 homolog (chicken)
361391	Cbfb	core-binding factor, beta subunit
361422	Cotl1	coactosin-like 1 (Dictyostelium)
361442	Sipa1l2	signal-induced proliferation-associated 1 like 2
361454	Ccdc28a	coiled-coil domain containing 28A
361458	Akap7	A kinase (PRKA) anchor protein 7
361465	Echdc1	enoyl Coenzyme A hydratase domain containing 1
361467	Lpcat1	lysophosphatidylcholine acyltransferase 1
361473	Mtrf1l	mitochondrial translational release factor 1-like
361578	Nomo1	nodal modulator 1
361580	Gtf2h1	general transcription factor IIH, polypeptide 1
361585	Ube3a	ubiquitin protein ligase E3A
361594	Aen	apoptosis enhancing nuclease
361596	Idh2	isocitrate dehydrogenase 2 (NADP+), mitochondrial
361648	Spns1	spinster homolog 1 (Drosophila)
361655	Tial1	Tia1 cytotoxic granule-associated RNA binding protein-like 1
361664	Mettl10	methyltransferase like 10
361695	Tmem134	transmembrane protein 134
361698	Pold4	polymerase (DNA-directed), delta 4
361712	Syvn1	synovial apoptosis inhibitor 1, synoviolin
361727	Tmem216	transmembrane protein 216
361729	Cybasc3	cytochrome b, ascorbate dependent 3
361732	Tmem109	transmembrane protein 109
361765	Btrc	beta-transducin repeat containing
361798	Ehmt2	euchromatic histone lysine N-methyltransferase 2
361807	Lemd2	LEM domain containing 2
361810	Fkbp5	FK506 binding protein 5
361814	Sfrs3	splicing factor, arginine/serine-rich 3
361828	Specc1l	SPECC1-like
361838	Hnrnph3	heterogeneous nuclear ribonucleoprotein H3 (2H9)
361846	Vps26a	Vacuolar protein sorting 26 homolog A (S. pombe)
361849	Ccar1	cell division cycle and apoptosis regulator 1
361859	Cdc40	cell division cycle 40 homolog (S. cerevisiae)
361878	Papd4	PAP associated domain containing 4
361917	Zfand1	zinc finger, AN1-type domain 1
361927	Fxr1	fragile X mental retardation, autosomal homolog 1
361930	Bbs7	Bardet-Biedl syndrome 7
361935	Spata5	spermatogenesis associated 5
361940	Pgrmc2	progesterone receptor membrane component 2
361944	Elf2	E74-like factor 2
361946	Fam48a	family with sequence similarity 48, member A
361970	Trim2	tripartite motif-containing 2
362013	Ahcyl1	S-adenosylhomocysteine hydrolase-like 1
362036	Ank2	ankyrin 2, neuronal
362049	Unc5c	unc-5 homolog C (C. elegans)
362065	Gpr177	G protein-coupled receptor 177
362098	Gle1	GLE1 RNA export mediator homolog (yeast)
362129	Gtdc1	glycosyltransferase-like domain containing 1
362152	Hnrnpa3	heterogeneous nuclear ribonucleoprotein A3
362172	Trim44	Tripartite motif-containing 44
362182	Rcn1	Reticulocalbin 1, EF-hand calcium binding domain
362196	Chac1	ChaC, cation transport regulator homolog 1 (E. coli)
362204	Casc4	cancer susceptibility candidate 4
362214	Nol5a	nucleolar protein 5A
362251	Rbm39	RNA binding motif protein 39
362264	Sfrs6	splicing factor, arginine/serine-rich 6
362271	Elmo2	engulfment and cell motility 2
362279	Pard6b	par-6 (partitioning defective 6) homolog beta (C. elegans)
362281	Rae1	RAE1 RNA export 1 homolog (S. pombe)
362295	Lmbr1	limb region 1 homolog (mouse)
362304	Orc5l	origin recognition complex, subunit 5-like (yeast)
362316	Pftk1	PFTAIRE protein kinase 1
362335	Nup205	nucleoporin 205
362374	Ecop	EGFR-coamplified and overexpressed protein
362377	Herc3	hect domain and RLD 3
362384	Reep1	receptor accessory protein 1
362399	Zxdc	ZXD family zinc finger C
362434	Lpcat3	lysophosphatidylcholine acyltransferase 3
362460	Golt1b	golgi transport 1 homolog B (S. cerevisiae)
362463	Fgfr1op2	FGFR1 oncogene partner 2
362474	Adhfe1	alcohol dehydrogenase, iron containing, 1
362479	Tcea1	transcription elongation factor A (SII) 1
362484	Plekhf2	pleckstrin homology domain containing, family F (with FYVE domain) member 2
362490	Tmem55a	transmembrane protein 55A
362519	Smc2	structural maintenance of chromosomes 2
362618	Fam76a	family with sequence similarity 76, member A
362622	Ccdc21	coiled-coil domain containing 21
362636	Usp48	ubiquitin specific protease 48
362683	Heatr5b	HEAT repeat containing 5B
362685	Ccdc75	coiled-coil domain containing 75
362731	Snx13	sorting nexin 13
362736	Hectd1	HECT domain containing 1
362738	Snx6	sorting nexin 6
362740	Mbip	MAP3K12 binding inhibitory protein 1
362751	Txndc1	thioredoxin domain containing 1
362779	Vrk1	vaccinia related kinase 1
362787	Rage	renal tumor antigen
362802	Atp6v1c2	ATPase, H+ transporting, lysosomal V1 subunit C2
362836	Dazap1	DAZ associated protein 1
362860	Appl2	adaptor protein, phosphotyrosine interaction, PH domain and leucine zipper containing 2
362861	Slc41a2	solute carrier family 41, member 2
362871	Elk3	ELK3, member of ETS oncogene family
362911	Mal2	mal, T-cell differentiation protein 2
362923	Efr3a	EFR3 homolog A (S. cerevisiae)
362957	Ankrd54	ankyrin repeat domain 54
362965	Rangap1	RAN GTPase activating protein 1
362966	Nfam1	NFAT activating protein with ITAM motif 1
362971	Mpped1	Metallophosphoesterase domain containing 1
362978	Creld2	cysteine-rich with EGF-like domains 2
362987	Rabl2b	RAB, member of RAS oncogene family-like 2B
362988	Cpne8	copine VIII
363009	Uhrf1bp1l	UHRF1 binding protein 1-like
363013	Tmem123	transmembrane protein 123
363035	Zbtb44	zinc finger and BTB domain containing 44
363055	Cep164	centrosomal protein 164kDa
363068	Commd4	COMM domain containing 4
363073	Glce	glucuronic acid epimerase
363081	Nope	neighbor of Punc E11
363109	Pgm3	phosphoglucomutase 3
363122	Ppp2r3a	protein phosphatase 2 (formerly 2A), regulatory subunit B'', alpha
363140	Rassf1	Ras association (RalGDS/AF-6) domain family member 1
363158	Crtap	cartilage associated protein
363162	Cmc1	COX assembly mitochondrial protein homolog (S. cerevisiae)
363171	Tmem42	transmembrane protein 42
363210	Phf3	PHD finger protein 3
363227	Obfc2a	oligonucleotide/oligosaccharide-binding fold containing 2A
363229	Slc39a10	solute carrier family 39 (zinc transporter), member 10
363412	Znf609	zinc finger protein 609
363445	Usp9x	ubiquitin specific peptidase 9, X-linked
363447	Tspan7	tetraspanin 7
363469	Sms	spermine synthase
363519	Hcfc1	host cell factor C1
363520	Irak1	interleukin-1 receptor-associated kinase 1
363886	Cnpy4	canopy 4 homolog (zebrafish)
363989	Phlda3	pleckstrin homology-like domain, family A, member 3
364137	Tmem165	transmembrane protein 165
364227	Asb3	Ankyrin repeat and SOCS box-containing 3
364240	Dnajc9	DnaJ (Hsp40) homolog, subfamily C, member 9
364380	Abhd4	abhydrolase domain containing 4
364535	Tmem161a	transmembrane protein 161A
364624	Lsm1	LSM1 homolog, U6 small nuclear RNA associated (S. cerevisiae)
364838	Reep5	receptor accessory protein 5
365023	Ankrd11	ankyrin repeat domain 11
365355	Rras2	related RAS viral (r-ras) oncogene homolog 2
365703	Zfr	zinc finger RNA binding protein
365823	Fstl5	follistatin-like 5
366189	Tgm3	transglutaminase 3, E polypeptide
366262	Rbm38	RNA binding motif protein 38
366624	Cfl2	cofilin 2, muscle
366734	Bag5	BCL2-associated athanogene 5
366960	Maff	v-maf musculoaponeurotic fibrosarcoma oncogene homolog F (avian)
367072	Arhgef12	Rho guanine nucleotide exchange factor (GEF) 12
367153	Cep70	centrosomal protein 70kDa
367323	Nudt12	nudix (nucleoside diphosphate linked moiety X)-type motif 12
373545	Prkag2	protein kinase, AMP-activated, gamma 2 non-catalytic subunit
399684	Vkorc1l1	vitamin K epoxide reductase complex, subunit 1-like 1
404280	Mid1ip1	MID1 interacting protein 1 (gastrulation specific G12 homolog (zebrafish))
408243	Ece2	endothelin-converting enzyme 2
494445	Sfrs2	splicing factor, arginine/serine-rich 2
497770	Scn3a	sodium channel, voltage-gated, type III, alpha
497979	Tmem100	transmembrane protein 100
497984	Znf652	zinc finger protein 652
497991	Med1	mediator complex subunit 1
498013	Ern1	endoplasmic reticulum to nucleus signaling 1
498089	Dtx3l	deltex 3-like (Drosophila)
498153	Gpr146	G protein-coupled receptor 146
498289	Opn3	opsin 3
498366	Fam114a1	family with sequence similarity 114, member A1
498402	Ascc2	activating signal cointegrator 1 complex subunit 2
498416	Grb10	growth factor receptor bound protein 10
498420	Etaa1	Ewing tumor-associated antigen 1
498433	Psme4	proteasome (prosome, macropain) activator subunit 4
498726	Rnf182	ring finger protein 182
498728	Elovl2	elongation of very long chain fatty acids (FEN1/Elo2, SUR4/Elo3, yeast)-like 2
498749	Ttrap	Traf and Tnf receptor associated protein
498796	Fam107b	family with sequence similarity 107, member B
498910	Arl2bp	ADP-ribosylation factor-like 2 binding protein
499014	Zdhhc14	zinc finger, DHHC-type containing 14
499020	Wtap	Wilms tumor 1 associated protein
499129	Kctd15	potassium channel tetramerisation domain containing 15
499185	Mrps11	mitochondrial ribosomal protein S11
499335	Fxn	frataxin
499349	Fgfbp3	fibroblast growth factor binding protein 3
499508	Zfyve16	zinc finger, FYVE domain containing 16
499691	Prpf38b	PRP38 pre-mRNA processing factor 38 (yeast) domain containing B
499702	Synpo2	synaptopodin 2
499751	Man1b1	mannosidase, alpha, class 1B, member 1
499882	Eid1	EP300 interacting inhibitor of differentiation 1
499957	Samd10	Sterile alpha motif domain containing 10
499966	Xrcc2	X-ray repair complementing defective repair in Chinese hamster cells 2
500030	Phf14	PHD finger protein 14
500069	Tsga14	testis specific, 14
500084	Trim24	tripartite motif-containing 24
500116	Tra2a	transformer-2 alpha
500117	Ccdc126	coiled-coil domain containing 126
500255	Eefsec	eukaryotic elongation factor, selenocysteine-tRNA-specific
500262	Kbtbd8	kelch repeat and BTB (POZ) domain containing 8
500323	Parp11	poly (ADP-ribose) polymerase family, member 11
500430	Ankrd6	ankyrin repeat domain 6
500526	Mknk1	MAP kinase-interacting serine/threonine kinase 1
500707	Tc2n	tandem C2 domains, nuclear
500826	Galnt4	UDP-N-acetyl-alpha-D-galactosamine:polypeptide N-acetylgalactosaminyltransferase 4 (GalNAc-T4)
501039	Slc25a36	solute carrier family 25, member 36
501065	Cmtm7	CKLF-like MARVEL transmembrane domain containing 7
501099	Srf	serum response factor (c-fos serum response element-binding transcription factor)
501146	Als2cr2	amyotrophic lateral sclerosis 2 (juvenile) chromosome region, candidate 2 (human)
501157	Rpe	ribulose-5-phosphate-3-epimerase
501181	Efhd1	EF-hand domain family, member D1
501560	Rps6ka3	ribosomal protein S6 kinase polypeptide 3
501665	Slc10a3	solute carrier family 10 (sodium/bile acid cotransporter family), member 3
501841	Coro1c	coronin, actin binding protein 1C
502020	Lrch1	leucine-rich repeats and calponin homology (CH) domain containing 1
502084	Rwdd4a	RWD domain containing 4A
502592	Cox6b1	cytochrome c oxidase, subunit VIb polypeptide 1
502776	Scrn1	secernin 1
502886	Foxj2	forkhead box J2
502916	Rerg	RAS-like, estrogen-regulated, growth-inhibitor
503194	Glb1l2	galactosidase, beta 1-like 2
553106	Ncald	neurocalcin delta
619346	Surf4	surfeit 4
619440	Aarsd1	alanyl-tRNA synthetase domain containing 1
619573	Fam104a	family with sequence similarity 104, member A
641452	Ube2d2	ubiquitin-conjugating enzyme E2D 2
679906	Trpm7	Transient receptor potential cation channel, subfamily M, member 7
679937	Dram	damage-regulated autophagy modulator
680115	Ptpla	protein tyrosine phosphatase-like (proline instead of catalytic arginine), member a
680229	Sgcb	sarcoglycan, beta (dystrophin-associated glycoprotein)
680308	Mthfd2	methylenetetrahydrofolate dehydrogenase (NADP+ dependent) 2, methenyltetrahydrofolate cyclohydrolase
680466	Ppapdc1b	phosphatidic acid phosphatase type 2 domain containing 1B
680537	Whsc1	Wolf-Hirschhorn syndrome candidate 1 (human)
680747	Mrpl20	mitochondrial ribosomal protein L20
680945	Sdf2l1	stromal cell-derived factor 2-like 1
681012	Smg5	Smg-5 homolog, nonsense mediated mRNA decay factor (C. elegans)
681024	Ndufa4	NADH dehydrogenase (ubiquinone) 1 alpha subcomplex, 4
681178	Pcgf5	polycomb group ring finger 5
681284	Nsbp1	nucleosomal binding protein 1
684980	Tsc22d4	TSC22 domain family, member 4
685232	Atp6v1a	ATPase, H+ transporting, lysosomal V1 subunit A
685258	Eny2	enhancer of yellow 2 homolog (Drosophila)
685384	Rnf180	ring finger protein 180
685611	Phldb2	pleckstrin homology-like domain, family B, member 2
685620	Tomm7	translocase of outer mitochondrial membrane 7 homolog (yeast)
685679	Nme4	non-metastatic cells 4, protein expressed in
685691	Eid2	EP300 interacting inhibitor of differentiation 2
689134	Sec61g	SEC61, gamma subunit
689161	Gabarapl1	GABA(A) receptor-associated protein like 1
689890	Sfrs1	splicing factor, arginine/serine-rich 1
689995	Ppp1r3d	protein phosphatase 1, regulatory subunit 3D
690163	Oxct1	3-oxoacid CoA transferase 1
690308	Tsen54	tRNA splicing endonuclease 54 homolog (S. cerevisiae)
690345	Srp9	signal recognition particle 9
690366	Vangl1	vang-like 1 (van gogh, Drosophila)
690450	Taf1b	TATA box binding protein (Tbp)-associated factor, RNA polymerase I, B
690654	Wars2	tryptophanyl tRNA synthetase 2 (mitochondrial)
691209	Slc12a6	solute carrier family 12, member 6
691278	Triap1	TP53 regulated inhibitor of apoptosis 1
691318	Ppp2r5c	Protein phosphatase 2, regulatory subunit B' gamma isoform
691337	Stk38l	serine/threonine kinase 38 like
691501	Snapc5	Small nuclear RNA activating complex, polypeptide 5
100158233	Slc35a2	solute carrier family 35, member A2
100196907	Tmem59	transmembrane protein 59
