# Supplementary material for: Differential Glucose-Regulation of MicroRNAs in Pancreatic Islets of Non-Obese Type 2 Diabetes Model Goto-Kakizaki Rat
Source: PLoS One. 2011 Apr 7;6(4):e18613. doi: 10.1371/journal.pone.0018613 (PMC3072418; doi:10.1371/journal.pone.0018613)
Supplement: Table S2 — List of 125 rat genes which are enriched for Transport and Secretory Processes with their corresponding putative miRNA regulator. (XLS) [file pone.0018613.s004.xls]

## Sheet: Sheet1
Supplementary Table S2. Esguerra et al.
List of 125 rat genes which are enriched for Transport and Secretory Processes with their corresponding putative miRNA regulator.
Rat Entrez ID	Gene Name	GENE_SYMBOL	# of miRNAS	miRNA	miRNA	miRNA	miRNA	miRNA	miRNA	miRNA
79120	ADP-RIBOSYLATION FACTOR 4	ARF4	1	rno-miR-142-5p
300053	KINESIN FAMILY MEMBER C2	KIFC2	1	rno-miR-132
299156	RAB15, MEMBER RAS ONOCOGENE FAMILY	RAB15	1	rno-miR-132
307039	RAB18, MEMBER RAS ONCOGENE FAMILY	RAB18	1	rno-miR-132
65158	RAB2, MEMBER RAS ONCOGENE FAMILY	RAB2	1	rno-miR-142-3p
140665	RAB3D, MEMBER RAS ONCOGENE FAMILY	RAB3D	1	rno-miR-124
359728	RAB40C, MEMBER RAS ONCOGENE FAMILY	RAB40C	1	rno-miR-142-3p
297522	SEC13-LIKE 1	SEC13L1	1	rno-miR-124
310710	SEC22 VESICLE TRAFFICKING PROTEIN-LIKE 1 (S. CEREVISIAE)	SEC22L1	1	rno-miR-409-3p
58817	SEC23A (S. CEREVISIAE) (PREDICTED)	SEC23A_PREDICTED	1	rno-miR-142-5p
64630	SYNAPTOSOMAL-ASSOCIATED PROTEIN 23	SNAP23	1	rno-miR-124
114095	SYNTAXIN BINDING PROTEIN 3	STXBP3	1	rno-miR-433
64440	SYNAPTOTAGMIN 4	SYT4	1	rno-miR-142-5p
116657	COMPLEXIN 2	CPLX2	1	rno-miR-335
140594	SYNAPTOTAGMIN-LIKE 4	SYTL4	1	rno-miR-132
25716	SYNAPTOTAGMIN 1	SYT1	1	rno-miR-409-3p
293691	SORTING NEXIN 15	SNX15	1	rno-miR-335
309010	SEC23 INTERACTING PROTEIN	SEC23IP	1	rno-miR-142-5p
24185	THYMOMA VIRAL PROTO-ONCOGENE 1	AKT1	1	rno-miR-335
308777	ADAPTOR-RELATED PROTEIN COMPLEX 3, BETA 2 SUBUNIT (PREDICTED)	AP3B2_PREDICTED	1	rno-miR-132
140667	ADAPTOR-RELATED PROTEIN COMPLEX 3, MU 2 SUBUNIT	AP3M2	1	rno-miR-376a
302290	ADAPTOR-RELATED PROTEIN COMPLEX 3, SIGMA 1 SUBUNIT (PREDICTED)	AP3S1_PREDICTED	1	rno-miR-335
83611	AMYLOID BETA (A4) PRECURSOR PROTEIN-BINDING, FAMILY A, MEMBER 3	APBA3	1	rno-miR-124
29657	ARYL HYDROCARBON RECEPTOR NUCLEAR TRANSLOCATOR-LIKE	ARNTL	1	rno-miR-142-3p
298943	B-CELL RECEPTOR-ASSOCIATED PROTEIN BAP29	BCAP29	1	rno-miR-433
54400	BLOCKED EARLY IN TRANSPORT 1 HOMOLOG (S. CEREVISIAE) LIKE	BET1L	1	rno-miR-124
297428	COATOMER PROTEIN COMPLEX, SUBUNIT GAMMA	COPG	1	rno-miR-142-3p
300078	DYNEIN, AXONEMAL, LIGHT CHAIN 4	DNALC4	1	rno-miR-335
25313	EPIDERMAL GROWTH FACTOR	EGF	1	rno-miR-132
94269	FASCICULATION AND ELONGATION PROTEIN ZETA 2 (ZYGIN II)	FEZ2	1	rno-miR-433
312077	GOLGI AUTOANTIGEN, GOLGIN SUBFAMILY A, 3 (PREDICTED)	GOLGA3_PREDICTED	1	rno-miR-433
94189	GOLGI SNAP RECEPTOR COMPLEX MEMBER 1	GOSR1	1	rno-miR-142-5p
29578	HETEROGENEOUS NUCLEAR RIBONUCLEOPROTEIN A1	HNRPA1	1	rno-miR-433
291671	HEAT SHOCK PROTEIN, A (PREDICTED)	HSPA9A_PREDICTED	1	rno-miR-335
304290	KDEL (LYS-ASP-GLU-LEU) ENDOPLASMIC RETICULUM PROTEIN RETENTION RECEPTOR 2	KDELR2	1	rno-miR-335
315131	KDEL (LYS-ASP-GLU-LEU) ENDOPLASMIC RETICULUM PROTEIN RETENTION RECEPTOR 3 (PREDICTED)	KDELR3_PREDICTED	1	rno-miR-142-5p
84391	KINESIN HEAVY CHAIN FAMILY, MEMBER 2	KIF2	1	rno-miR-124
298875	LYSOSOMAL-ASSOCIATED PROTEIN TRANSMEMBRANE 4A	LAPTM4A	1	rno-miR-130a
300472	SIMILAR TO RIKEN CDNA 2310075A12	LOC300472	1	rno-miR-212
25498	NUCLEOPHOSMIN 1	NPM1	1	rno-miR-124
311182	NUCLEOPORIN 160 (PREDICTED)	NUP160_PREDICTED	1	rno-miR-409-3p
362335	NUCLEOPORIN 205KDA (PREDICTED)	NUP205_PREDICTED	1	rno-miR-142-5p
53372	NUCLEOPORIN 54	NUP54	1	rno-miR-132
81738	NUCLEOPORIN 98	NUP98	1	rno-miR-335
56816	PARKIN	PARK2	1	rno-miR-132
308718	PEROXISOME BIOGENESIS FACTOR 7	PEX7	1	rno-miR-142-5p
58842	PROLACTIN REGULATORY ELEMENT BINDING	PREB	1	rno-miR-132
362281	RAE1 RNA EXPORT 1 HOMOLOG (S. POMBE)	RAE1	1	rno-miR-433
80881	RIBOSOME ASSOCIATED MEMBRANE PROTEIN 4	RAMP4	1	rno-miR-124
360531	SIMILAR TO HYPOTHETICAL PROTEIN FLJ11526 (PREDICTED)	RGD1309585_PREDICTED	1	rno-miR-132
311483	RIBOSOME BINDING PROTEIN 1 HOMOLOG 180KDA (DOG) (PREDICTED)	RRBP1_PREDICTED	1	rno-miR-124
65171	SECRETORY CARRIER MEMBRANE PROTEIN 5	SCAMP5	1	rno-miR-142-3p
289504	SDA1 DOMAIN CONTAINING 1	SDAD1	1	rno-miR-124
311532	SYNDECAN BINDING PROTEIN (SYNTENIN) 2	SDCBP2	1	rno-miR-124
170943	SOLUTE CARRIER FAMILY 25 (MITOCHONDRIAL CARRIER; DICARBOXYLATE TRANSPORTER), MEMBER 10	SLC25A10	1	rno-miR-124
113894	OXIDATIVE STRESS INDUCED	SQSTM1	1	rno-miR-335
296076	SIGNAL RECOGNITION PARTICLE 14 (PREDICTED)	SRP14_PREDICTED	1	rno-miR-130a
315548	SIGNAL RECOGNITION PARTICLE RECEPTOR ('DOCKING PROTEIN')	SRPR	1	rno-miR-335
79463	TRANSLOCASE OF INNER MITOCHONDRIAL MEMBRANE 22 HOMOLOG (YEAST)	TIMM22	1	rno-miR-212
65165	COATED VESICLE MEMBRANE PROTEIN	TMED2	1	rno-miR-335
304017	TRANSLOCASE OF OUTER MITOCHONDRIAL MEMBRANE 70 HOMOLOG A	TOMM70A	1	rno-miR-433
312903	TRANSLOCATION ASSOCIATED MEMBRANE PROTEIN 1	TRAM1	1	rno-miR-130a
361846	SIMILAR TO VACUOLAR PROTEIN SORTING 26; VACUOLE PROTEIN SORTING 26; H BETA 58	VPS26	1	rno-miR-433
85252	EXPORTIN 1, CRM1 HOMOLOG (YEAST)	XPO1	1	rno-miR-142-3p
313477	ZINC FINGER, FYVE DOMAIN CONTAINING 9 (PREDICTED)	ZFYVE9_PREDICTED	1	rno-miR-132
140940	ADP-RIBOSYLATION FACTOR 3	ARF3	2	rno-miR-335	rno-miR-433
84006	PROTEIN KINASE C, LAMBDA	PRKCI	2	rno-miR-142-5p	rno-miR-433
360571	RAB34, MEMBER OF RAS ONCOGENE FAMILY	RAB34	2	rno-miR-130a	rno-miR-124
298068	SEC61 BETA SUBUNIT (PREDICTED)	SEC61B_PREDICTED	2	rno-miR-142-5p	rno-miR-409-3p
25012	SYNAPTOSOMAL-ASSOCIATED PROTEIN 25	SNAP25	2	rno-miR-409-3p	rno-miR-335
81802	SYNTAXIN 3	STX3	2	rno-miR-142-5p	rno-miR-132
25558	SYNTAXIN BINDING PROTEIN 1	STXBP1	2	rno-miR-433	rno-miR-335
80843	SEC61, ALPHA SUBUNIT (S. CEREVISIAE)	SEC61A1	2	rno-miR-130a	rno-miR-212
299121	ARP10 ACTIN-RELATED PROTEIN 10 HOMOLOG (S. CEREVISIAE)	ACTR10	2	rno-miR-142-5p	rno-miR-142-3p
140670	ADAPTOR-RELATED PROTEIN COMPLEX 2, BETA 1 SUBUNIT	AP2B1	2	rno-miR-142-3p	rno-miR-335
29308	ADP-RIBOSYLATION FACTOR-LIKE 4	ARL4A	2	rno-miR-212	rno-miR-335
84480	BCL2/ADENOVIRUS E1B 19 KDA-INTERACTING PROTEIN 3	BNIP3	2	rno-miR-142-5p	rno-miR-130a
64152	CALCIUM BINDING PROTEIN P22	CHP	2	rno-miR-335	rno-miR-124
84384	FRACTURED CALLUS EXPRESSED TRANSCRIPT 1	FXC1	2	rno-miR-335	rno-miR-124
362098	GLE1 RNA EXPORT MEDIATOR-LIKE (YEAST	GLE1L	2	rno-miR-335	rno-miR-433
297029	GLUTATHIONE S-TRANSFERASE KAPPA 1	GSTK1	2	rno-miR-335	rno-mir-124
24514	JANUS KINASE 2	JAK2	2	rno-miR-132	rno-miR-433
116666	LECTIN, MANNOSE-BINDING, 1	LMAN1	2	rno-miR-142-5p	rno-miR-409-3p
312694	SIMILAR TO RIKEN CDNA 1200016B17	RGD1306053	2	rno-miR-433	rno-miR-212
81762	RHO-ASSOCIATED COILED-COIL FORMING KINASE 1	ROCK1	2	rno-miR-335	rno-miR-124
360521	RUN AND FYVE DOMAIN CONTAINING 1	RUFY1	2	rno-miR-124	rno-miR-132
502776	SECERNIN 1	SCRN1	2	rno-miR-142-5p	rno-miR-335
298786	SOLUTE CARRIER FAMILY 30 (ZINC TRANSPORTER), MEMBER 6 (PREDICTED)	SLC30A6_PREDICTED	2	rno-miR-409-3p	rno-miR-212
83576	SORTILIN 1	SORT1	2	rno-miR-142-5p	rno-miR-142-3p
24812	TRANSPORTER 2, ATP-BINDING CASSETTE, SUB-FAMILY B (MDR/TAP)	TAP2	2	rno-miR-409-3p	rno-miR-142-5p
361370	TARGET OF MYB1 HOMOLOG (CHICKEN)	TOM1	2	rno-miR-142-3p	rno-miR-124
311621	TRANSLOCASE OF OUTER MITOCHONDRIAL MEMBRANE 34 (PREDICTED)	TOMM34_PREDICTED	2	rno-miR-335	rno-miR-124
298066	THIOREDOXIN DOMAIN CONTAINING 4 (ENDOPLASMIC RETICULUM)	TXNDC4	2	rno-miR-142-5p	rno-miR-132
361315	SIMILAR TO AC2-256	YIPF5	2	rno-miR-142-3p	rno-miR-433
64351	PRENYLATED SNARE PROTEIN	YKT6	2	rno-miR-409-3p	rno-miR-124
56011	TYROSINE 3-MONOOXYGENASE/TRYPTOPHAN 5-MONOOXYGENASE ACTIVATION PROTEIN, BETA POLYPEPTIDE	YWHAB	2	rno-miR-142-3p	rno-miR-142-5p
25576	TYROSINE 3-MONOOXYGENASE/TRYPTOPHAN 5-MONOOXYGENASE ACTIVATION PROTEIN, ETA POLYPEPTIDE	YWHAH	2	rno-miR-433	rno-miR-142-5p
29411	PALMITOYL-PROTEIN THIOESTERASE	PPT1	3	rno-miR-142-3p	rno-miR-130a	rno-miR-132
56768	PICCOLO (PRESYNAPTIC CYTOMATRIX PROTEIN)	PCLO	3	rno-miR-142-5p	rno-miR-433	rno-miR-142-3p
60355	N-ETHYLMALEIMIDE SENSITIVE FUSION PROTEIN	NSF	3	rno-miR-142-3p	rno-miR-132	rno-miR-376a
117050	ADP-RIBOSYLATION FACTOR-LIKE 5	ARL5A	3	rno-miR-142-5p	rno-miR-433	rno-miR-212
54241	CLATHRIN, HEAVY POLYPEPTIDE (HC)	CLTC	3	rno-miR-142-5p	rno-miR-433	rno-miR-376a
314764	EARLY ENDOSOME ANTIGEN 1 (PREDICTED)	EEA1_PREDICTED	3	rno-miR-142-5p	rno-miR-124	rno-miR-335
311024	KINESIN FAMILY MEMBER 5C (PREDICTED)	KIF5C_PREDICTED	3	rno-miR-142-5p	rno-miR-130a	rno-miR-409-3p
25701	MAX INTERACTING PROTEIN 1	MXI1	3	rno-miR-142-3p	rno-miR-335	rno-miR-433
79433	MYOSIN HEAVY CHAIN 10, NON-MUSCLE	MYH10	3	rno-miR-142-5p	rno-miR-124	rno-miR-409-3p
24674	PROTEIN PHOSPHATASE 3, CATALYTIC SUBUNIT, ALPHA ISOFORM	PPP3CA	3	rno-miR-142-5p	rno-miR-142-3p	rno-miR-433
64626	RAD AND GEM RELATED GTP BINDING PROTEIN 2	REM2	3	rno-miR-376a	rno-miR-124	rno-miR-130a
29483	SOLUTE CARRIER FAMILY 1 (GLIAL HIGH AFFINITY GLUTAMATE TRANSPORTER), MEMBER 3	SLC1A3	3	rno-miR-142-5p	rno-miR-142-3p	rno-miR-335
362738	SORTING NEXIN 6 (PREDICTED)	SNX6_PREDICTED	3	rno-miR-142-5p	rno-miR-124	rno-miR-335
361233	SIGNAL SEQUENCE RECEPTOR, ALPHA	SSR1	3	rno-miR-142-5p	rno-miR-335	rno-miR-433
309126	TRANSPORTIN 1	TNPO1	3	rno-miR-142-5p	rno-miR-212	rno-miR-409-3p
56010	TYROSINE 3-MONOOXGENASE/TRYPTOPHAN 5-MONOOXGENASE ACTIVATION PROTEIN, GAMMA POLYPEPTIDE	YWHAG	3	rno-miR-142-5p	rno-miR-132	rno-miR-433
84392	KINESIN FAMILY MEMBER 3A	KIF3A	4	rno-miR-142-5p	rno-miR-124	rno-miR-132	rno-miR-433
81830	RAB11A, MEMBER RAS ONCOGENE FAMILY	RAB11A	4	rno-miR-142-5p	rno-miR-124	rno-miR-142-3p	rno-miR-212
287275	SEC24 RELATED GENE FAMILY, MEMBER A (S. CEREVISIAE) (PREDICTED)	SEC24A_PREDICTED	4	rno-miR-142-3p	rno-miR-124	rno-miR-212	rno-miR-433
64088	SORTING NEXIN 16	SNX16	4	rno-miR-142-5p	rno-miR-132	rno-miR-142-3p	rno-miR-409-3p
171494	ADAPTOR-RELATED PROTEIN COMPLEX 1, GAMMA 1 SUBUNIT	AP1G1	4	rno-miR-142-5p	rno-miR-124	rno-miR-409-3p	rno-miR-433
171126	ADAPTOR-RELATED PROTEIN COMPLEX 3, MU 1 SUBUNIT	AP3M1	4	rno-miR-142-5p	rno-miR-124	rno-miR-132	rno-miR-142-3p
84599	TRANSMEMBRANE TRAFFICKING PROTEIN 21	TMED10	4	rno-miR-142-5p	rno-miR-124	rno-miR-212	rno-miR-335
360891	ENABLED HOMOLOG (DROSOPHILA)	ENAH	5	rno-miR-142-3p	rno-miR-124	rno-miR-212	rno-miR-376a	rno-miR-433
116590	MITOGEN ACTIVATED PROTEIN KINASE 1	MAPK1	5	rno-miR-335	rno-miR-124	rno-miR-212	rno-miR-130a	rno-miR-433
25054	NEUROTROPHIC TYROSINE KINASE, RECEPTOR, TYPE 2	NTRK2	5	rno-miR-142-5p	rno-miR-124	rno-miR-132	rno-miR-335	rno-miR-409-3p
312562	ZINC FINGER, FYVE DOMAIN CONTAINING 20 (PREDICTED)	ZFYVE20_PREDICTED	6	rno-miR-142-5p	rno-miR-142-3p	rno-miR-124	rno-miR-132	rno-miR-335	rno-miR-433
83572	PLATELET-ACTIVATING FACTOR ACETYLHYDROLASE, ISOFORM IB, ALPHA SUBUNIT 45KDA	PAFAH1B1	7	rno-miR-142-5p	rno-miR-124	rno-miR-212	rno-miR-335	rno-miR-376a	rno-miR-409-3p	rno-miR-433
